# Supplementary material for: Correlation exploration of metabolic and genomic diversity in rice
Source: BMC Genomics. 2009 Dec 1;10:568. doi: 10.1186/1471-2164-10-568 (PMC3087559; doi:10.1186/1471-2164-10-568)
Supplement: Additional file 2 — Table S1. The scored genotype data from the 128 RFLP markers. [file 1471-2164-10-568-S2.XLS]

## Sheet: Sheet1
Supplementary Table S1. Scored genotyping data of 128 RFLP markers.
Type	Strain name
		RFLP marker name	C112	C742	C385(rpl)	C86	C250(got)	G393	G302	R1928	C178	R210	G317	R1944	R1613	C970	C1470	C1221	C560	C747	R26	G132	R1843	R712	G227	C132	G365	R2510	G1318	G164	R3226	R1618	C944	R250	R19	G332	C1677	C198	C1135	G62	C63	C563	C643	R2247	C515	C445	R1427	C1016	L102
Indica_1	Surjamukhi		2	1	1	2	1	2	2	1	3	2	2	2	2	1	2	2	2	2	2	4	2	2	2	2	2	1	2	2	2	2	2	2	2	1	3	1	2	2	2	2	2	2	1	1	3	3	2
Indica_1	Nepal 8		3	1	1	3	2	2	2	1	1	2	2	2	2	1	2	2	2	2	2	4	2	2	3	2	2	1	3	2	2	2	1	1	2	2	3	2	2	2	2	2	2	2	2	1	2	3	2
Indica_1	Jhona 2		3	1	1	2	1	2	2	2	1	2	2	2	2	1	2	2	2	2	2	2	2	2	2	2	2	1	3	2	2	2	2	2	2	2	2	1	1	2	2	2	2	1	2	1	2	3	2
Indica_1	Muha		3	1	1	3	2	2	2	2	1	3	2	2	2	1	1	2	2	2	2	2	2	2	2	2	1	1	2	2	2	2	1	1	1	2	3	2	2	2	2	2	2	1	2	1	2	3	2
Indica_1	Kasalath		2	2	2	2	2	2	2	2	2	2	2	2	2	2	2	2	2	2	2	2	2	2	2	2	2	2	2	2	2	2	2	2	2	2	2	2	2	2	2	2	2	2	2	2	2	2	2
Indica_2	Co 13		2	1	1	3	1	2	1	1	2	2	2	2	2	1	1	2	2	2	2	2	2	2	2	1	1	1	3	2	1	1	1	2	2	3	3	1	1	2	2	2	2	2	1	2	2	1	2
Indica_2	Vary Futsi		1	1	2	2	1	2	2	1	2	2	2	2	2	1	1	2	2	2	2	3	2	2	2	3	1	1	3	2	2	2	1	2	2	1	3	1	1	2	2	2	2	1	2	2	2	1	2
Indica_2	IR 58		2	1	1	3	1	2	2	2	3	2	2	2	2	1	1	2	2	2	2	2	2	2	4	1	1	1	3	2	1	1	1	2	2	3	3	2	2	2	2	2	2	2	1	2	2	1	2
Indica_2	Milyang 23		2	1	1	3	1	2	2	1	3	2	2	2	2	1	1	2	2	2	2	3	3	2	1	1	1	1	3	2	1	1	1	2	2	3	3	1	1	2	2	2	2	2	1	2	2	1	1
Japonica	Basilanon		3	1	1	3	1	2	1	1	1	1	2	2	2	1	1	2	2	1	2	3	2	2	1	1	1	1	3	2	1	2	2	1	1	3	3	1	1	2	2	1	1	1	1	1	2	1	2
Japonica	Dianyu 1		1	1	1	3	1	2	1	1	1	1	2	1	2	1	1	2	1	1	1	1	1	2	1	1	1	1	1	2	1	2	1	1	2	1	3	1	1	1	2	2	2	2	1	1	2	1	2
Japonica	Jaguary		3	1	1	1	1	3	1	1	1	1	1	2	1	1	1	1	1	1	3	1	1	1	3	2	1	1	1	1	1	1	1	1	1	1	3	1	1	2	2	1	1	1	1	1	1	1	1
Japonica	Ma sho		3	1	1	1	1	1	1	1	1	1	1	1	2	1	1	1	1	1	3	1	1	1	3	2	1	1	3	1	1	1	1	1	1	1	3	1	1	2	2	1	1	1	1	1	2	1	2
Japonica	Rexmont		2	1	1	3	1	1	1	1	1	1	2	2	1	1	1	1	1	1	1	1	1	1	1	1	1	1	3	1	1	1	1	1	1	3	3	1	1	2	2	1	1	1	1	1	2	1	1
Japonica	Khau Mac Kho		3	1	1	1	1	1	1	1	1	1	2	2	1	1	1	1	1	1	1	1	1	1	1	2	1	1	0	1	1	1	1	1	1	1	4	1	1	2	2	1	1	1	1	1	2	1	2
Japonica	Khao Nok		3	1	1	1	1	1	1	1	1	1	2	2	2	1	1	1	1	1	1	1	1	1	1	2	1	1	3	1	1	1	1	1	1	3	1	1	1	1	2	1	1	1	1	1	2	1	2
Japonica	Padi Perak		3	1	1	1	1	4	1	1	1	1	2	2	2	1	1	1	1	1	1	1	2	1	1	2	1	1	0	1	1	1	1	1	1	4	2	1	1	2	2	1	1	1	1	1	2	3	2
Japonica	Nipponbare		1	1	1	1	1	1	1	1	1	1	1	1	1	1	1	1	1	1	1	1	1	1	1	1	1	1	1	1	1	1	1	1	1	1	1	1	1	1	1	1	1	1	1	1	1	1	1
[truncated: 81 more columns]

## Sheet: Sheet3
C112
C742
C385(rpl)
C86
C250(got)
G393
G302
R1928
C178
R210
G317
R1944
R1613
C970
C1470
C1221
C560
C747
R26
G132
R1843
R712
G227
C132
G365
R2510
G1318
G164
R3226
R1618
C944
R250
R19
G332
C1677
C198
C1135
G62
C63
C563
C643
R2247
C515
C445
R1427
C1016
L102
C1100
R1783
C335
C513
C891
C734
R288
R1854
C597
R830
R1838
C249
G260
R2289
R1553
C43
G81
C246
G188
C1230
R2869
R1962
R2147
R2171
R2123
C214
R2549
G12
G329
C962
R2071
R1888
G342
R1167
C1057
R1488
C636
C39
R1440
G20
C451
R1245
R1789
C596
C213
R1963
G56
R202
G1073
R1394A
C1107
C1121
R2285
C390
R1943
C711
R1687
C1454
C397
R1751
G385
C570
G1125
R1629
G1082
G37
G2155
C809
G1465
C50
C1172
R728
C3
G320
R77
C901
C1069
G2140
R617
G124-1
G193
