# Supplementary material for: Correlation exploration of metabolic and genomic diversity in rice
Source: BMC Genomics. 2009 Dec 1;10:568. doi: 10.1186/1471-2164-10-568 (PMC3087559; doi:10.1186/1471-2164-10-568)
Supplement: Additional file 3 — Table S2. The numeric metabolite profiling data from rice seed extract based on the 1H NMR spectra. [file 1471-2164-10-568-S3.XLS]

## Sheet: Sheet1
Supplementary Table S2. Metabolite profiling data of rice seed extract based on 1H NMR spectrum.
Type	Strain name
		1H Chemical shift (ppm)	4.292	4.26	4.228	4.196	4.164	4.132	4.1	4.068	4.036	4.004	3.972	3.94	3.908	3.876	3.844	3.812	3.78	3.748	3.716	3.684	3.652	3.62	3.588	3.556	3.524	3.492	3.46	3.428	3.396	3.364	3.332	3.3	3.268	3.236	3.204	3.172	3.14	3.108	3.076	3.044	3.012	2.98	2.788	2.756	2.724	2.692	2.66
Indica_1	Surjamukhi		279429	274458	286187	298116	271118	273453	298279	387057	564801	884601	1.57465e+06	1.59108e+06	1.43361e+06	2.31343e+06	3.81061e+06	3.67152e+06	2.1589e+06	1.5287e+06	1.5857e+06	2.59927e+06	3.98054e+06	3.31157e+06	1.7803e+06	1.06593e+06	721935	548229	531019	520897	414427	287528	232111	202620	194872	195552	189598	149013	127844	115089	107642	102782	101499	111279	80331	76823.7	72049.4	71309.7	67318.6
Indica_1	Nepal 8		90873.4	85799.3	111198	136719	94467.6	103875	131617	215439	410566	743122	1.79228e+06	1.64393e+06	1.20958e+06	2.38484e+06	4.68373e+06	4.38599e+06	2.05458e+06	1.33582e+06	1.38714e+06	2.74101e+06	4.91945e+06	3.89864e+06	1.73725e+06	978899	638935	475990	512316	536544	411451	244594	196526	168734	178508	189071	186918	132992	109558	99115.3	89187.1	86180	86104.4	97343.5	73303.8	70908.9	69996.9	69139.4	63632.4
Indica_1	Jhona 2		275127	265253	283076	307238	240470	236921	245313	310658	454533	633493	1.39233e+06	1.41467e+06	1.08188e+06	1.97773e+06	3.97852e+06	4.0423e+06	2.05298e+06	1.42161e+06	1.32319e+06	2.28544e+06	3.90862e+06	3.28606e+06	1.67758e+06	1.09258e+06	769826	612956	682099	640553	545639	356572	277384	245088	279516	297402	270636	189350	153696	141186	132459	126589	124422	132845	106521	114352	102945	96103.4	87536.3
Indica_1	Muha		97376.3	99498.9	125295	162972	112289	111126	125327	198447	372654	637993	1.70773e+06	1.60477e+06	1.06935e+06	2.14132e+06	4.52755e+06	4.5711e+06	2.14738e+06	1.3206e+06	1.2586e+06	2.4912e+06	4.89454e+06	4.01299e+06	1.81726e+06	1.03742e+06	682108	495466	543142	575401	443290	262144	210967	183351	187000	195847	201613	151912	123142	110970	100468	95866.5	96953.2	100603	80232.6	83683.9	78267.9	73996.1	69005.5
Indica_1	Kasalath		41333.3	45408.4	87293.7	123230	73471	95353.4	129627	218707	416778	676574	2.11343e+06	1.66093e+06	954353	2.35151e+06	5.19451e+06	4.84843e+06	1.75031e+06	1.07371e+06	1.10521e+06	2.60214e+06	5.67163e+06	4.06967e+06	1.38644e+06	783156	505431	369719	440973	507760	331595	169855	148177	125240	134258	136056	199853	123185	84879.7	69097.5	73343.8	72251.8	69306.6	67838.4	58041.4	74742.3	61839.3	56625.3	53240.3
Indica_2	Co 13		190953	185137	210136	239507	190157	188435	204748	280354	454335	729515	1.56333e+06	1.49856e+06	1.17047e+06	2.13546e+06	4.03039e+06	4.11795e+06	2.19438e+06	1.42438e+06	1.36437e+06	2.47651e+06	4.30855e+06	3.53723e+06	1.78726e+06	1.09256e+06	741234	552642	594742	586921	461985	295354	229390	199368	206425	214447	204901	158133	129907	117480	108475	103831	101597	110882	85311.7	84666.8	81476	81502.6	75819.4
Indica_2	Vary Futsi		118311	115972	136427	161801	125920	124873	142769	214847	382080	705226	1.72124e+06	1.65625e+06	1.20321e+06	2.27969e+06	4.55714e+06	4.43728e+06	2.23107e+06	1.40485e+06	1.37769e+06	2.64664e+06	4.81506e+06	4.02545e+06	1.924e+06	1.08229e+06	695636	509965	528188	560273	439205	272434	224698	195205	196978	195948	203742	149106	119290	107299	96591.1	93048.8	91551.9	96023.1	78449.3	74220.9	67824	71678.7	68755.9
Indica_2	IR 58		268443	252931	260183	263686	240026	239286	258360	330375	487804	837071	1.65248e+06	1.65448e+06	1.39402e+06	2.34243e+06	4.12725e+06	3.95977e+06	2.27794e+06	1.53692e+06	1.54644e+06	2.66058e+06	4.31143e+06	3.71782e+06	1.99912e+06	1.15702e+06	754204	564305	529439	535334	434245	301532	240589	208996	201168	191017	179532	150303	129923	115111	106461	101506	100056	103861	76576.2	72271.1	70561	66801.6	62446.9
Indica_2	Milyang 23		35618.9	35277.9	61591.1	106254	57152.3	61382.6	79961.3	157202	347878	634720	1.76357e+06	1.72176e+06	1.14279e+06	2.22325e+06	4.69979e+06	4.8777e+06	2.38434e+06	1.46432e+06	1.3829e+06	2.62535e+06	5.17519e+06	4.35825e+06	2.08476e+06	1.1533e+06	707475	493000	546767	630350	503328	267299	197220	171043	194548	190349	177680	130381	104245	93181.4	84241.5	80009.6	77845.7	80577.3	68724.1	67863.9	63279.4	62432.1	58804.6
Japonica	Basilanon		217023	212649	227598	244591	225914	231350	260103	347348	525917	873209	1.60762e+06	1.65046e+06	1.45711e+06	2.32846e+06	3.88505e+06	3.85573e+06	2.34052e+06	1.60963e+06	1.63028e+06	2.65406e+06	4.14608e+06	3.56247e+06	1.96821e+06	1.14807e+06	751367	550767	521447	526377	423167	279924	219168	188467	181072	186825	187188	139650	113430	98430.8	90036.4	86778.1	87797.3	91282	65048.1	58849.1	57918.5	57931.2	53576.7
Japonica	Dianyu 1		93553.4	92775.2	108790	132528	110686	121966	153967	238320	426582	813241	1.78496e+06	1.78512e+06	1.40818e+06	2.44168e+06	4.504e+06	4.44142e+06	2.43725e+06	1.55567e+06	1.5774e+06	2.82822e+06	4.86664e+06	4.17611e+06	2.11722e+06	1.14653e+06	712462	512859	503509	539706	431895	261045	195327	165626	162139	158326	152338	121476	99972.4	86855	79679.4	74703.4	73607.9	80083.6	57805.6	51157	50128.1	53817.9	49602.8
Japonica	Jaguary		-11115.3	-9871.53	-1904.16	15848.8	2763.54	13726.1	46821.1	88818.2	223283	465497	1.77822e+06	2.01212e+06	1.03864e+06	2.10157e+06	5.40021e+06	5.38971e+06	2.30296e+06	1.37233e+06	1.3512e+06	2.50244e+06	5.29195e+06	5.01832e+06	2.27257e+06	1.08109e+06	619948	490477	561306	701126	709303	303937	157184	138968	250353	311301	286861	218291	90343.8	75258.6	60850.3	56387.1	53595.6	52188.3	37355.1	39052.2	35952.5	35385.8	34417.7
Japonica	Ma sho		1605.56	2830.08	19989.1	38478.9	15130.6	24994.1	52008	113692	264609	512796	1.73739e+06	1.7346e+06	1.03548e+06	2.14224e+06	4.96216e+06	4.80661e+06	2.14401e+06	1.3915e+06	1.4465e+06	2.57551e+06	5.1202e+06	4.35832e+06	2.00057e+06	1.03043e+06	685458	586822	709811	782987	796176	358351	179623	154796	246579	377884	374648	240607	108570	87366.5	73675.1	69374.1	64250	64317.6	49467.2	53288.7	50149.6	47652.3	47306.2
Japonica	Rexmont		-29267.9	-26930.3	-17484	9313.16	-11433.1	-1675.88	23160.8	82805	251411	531807	1.93058e+06	2.06442e+06	1.10421e+06	2.19334e+06	5.22428e+06	5.40723e+06	2.42562e+06	1.39569e+06	1.37451e+06	2.62039e+06	5.79339e+06	5.18118e+06	2.32185e+06	1.1174e+06	642588	470644	499228	676277	615259	273906	165971	138894	192712	230430	250267	214909	94010.3	78205.3	66038.6	61344.9	57662.3	56580.4	42415.6	42948.7	39622.1	37949.2	37211.5
Japonica	Khau Mac Kho		212842	205804	215271	226928	205118	210988	237528	317020	492439	856080	1.69074e+06	1.64001e+06	1.37462e+06	2.3597e+06	4.14274e+06	3.93014e+06	2.20497e+06	1.49312e+06	1.54659e+06	2.70969e+06	4.41105e+06	3.67011e+06	1.91186e+06	1.08428e+06	698292	522326	511901	543379	441501	279345	219415	189128	191673	193940	182839	140535	116850	107752	96126.8	92018.3	90304.2	95783	68512.9	63253.4	61182.1	60376.9	58216
Japonica	Khao Nok		421022	404287	407964	407902	381606	376059	393949	458425	601617	881228	1.36643e+06	1.43745e+06	1.41393e+06	2.12356e+06	3.22425e+06	3.21591e+06	2.16645e+06	1.59082e+06	1.61235e+06	2.38483e+06	3.32398e+06	2.89257e+06	1.79531e+06	1.16438e+06	825039	647029	605987	563960	463471	346096	283304	246816	234080	227842	211841	181101	158506	141553	131848	125270	122287	130608	93846.7	86904.1	82485.6	80502.8	73882.4
Japonica	Padi Perak		-4789.32	-4443.79	16598.8	43952.1	16938.3	31064.1	53835.9	136222	338488	700913	2.20172e+06	1.85669e+06	1.11371e+06	2.42719e+06	5.34419e+06	4.9409e+06	2.12666e+06	1.2822e+06	1.33465e+06	2.84585e+06	6.02666e+06	4.71845e+06	1.96618e+06	973414	582584	406356	422798	594849	447972	218646	169906	140734	144327	155673	168761	110167	86516.7	78294.6	70692.4	68318.9	66798.9	68806.1	55444.5	53448.4	52515.6	55635.7	53008.7
Japonica	Nipponbare		26513.3	32874.6	50263.3	69245	61085.1	82234.4	111778	185828	360067	771499	2.42989e+06	1.79088e+06	1.01654e+06	2.58063e+06	5.7154e+06	4.64634e+06	1.67588e+06	962926	1.15708e+06	2.80266e+06	6.24592e+06	4.47581e+06	1.51892e+06	635449	357967	255408	257700	496399	315988	124921	95829.8	84752.9	83640.5	85271.7	106703	80648.9	62147.8	54546.5	51411.1	47166.3	52929.9	53715.1	39939.6	41223.1	33308.3	37510.7	35955.6
[truncated: 57 more columns]
