# Supplementary material for: Correlation exploration of metabolic and genomic diversity in rice
Source: BMC Genomics. 2009 Dec 1;10:568. doi: 10.1186/1471-2164-10-568 (PMC3087559; doi:10.1186/1471-2164-10-568)
Supplement: Additional file 4 — Table S3. The coefficients of correlation values between genetic and metabolic diversity in rice. [file 1471-2164-10-568-S4.XLS]

## Sheet: Supplementary_Table s3
Supplementary Table S3. Values of coefficients of correlation between genetic and metabolic diversities in rice.
Chromosome No.		1	1	1	1	1	1	1	1	1	1	1	1	2	2	2	2	2	2	2	2	2	2	3	3	3	3	3	3	3	3	3	3	3	3	3	3	3	4	4	4	4	4	4	4	4	4	4	5
Marker Name		C970	R1613	R1944	G317	R210	C178	R1628	G302	G393	C250(got)	C86	C385(rpl)	R2510	G365	C132	G227	R712	R1843	G132	R26	C747	C560	C515	R2247	C643	C563	C63	G62	C1135	C198	C1677	G332	R19	R250	C944	R1618	R3226	R1854	R288	C734	C891	C513	C335	R1783	C1100	L102	C1016	C597
Genetic position (cM)		186.8	176.5	168.5	149.6	137	119.1	99.9	87.7	63.6	58.9	41.8	33.4	153.6	142	127.2	121.1	115.3	100.3	95.7	70.3	47.6	19.2	167.4	157.8	155.9	137.8	128.5	120.4	109.1	107.2	95.1	80.3	71.1	68.6	39.7	27.4	20.1	123.2	109.2	97	72.9	61.5	52.7	42	31.4	26.5	15	2.9
Physical position a)	strand	-	-	+	-	-	-	+	+	+	-	+	NA	-	+	-	-	-	-	+	-	-	+	+	+	NA	+	+	-	+	-	+	-	-	-	-	-	-	-	-	-	-	-	+	-	-	-	+	-
	start (bp)	647297	3446179	4545105	8251155	10539998	15849882	23735023	26566904	32802893	33757422	39470221	NA	535006	3479656	5798921	7566374	9013654	17825321	19279864	23021352	27971382	33263860	698428	2467400	NA	6783399	8462405	10739494	12922898	13186491	16196565	22305823	25357118	25881118	29295319	31490175	33212239	611808	8231632	16871033	20121311	22933127	25273808	28414542	29971627	31181444	33717224	238695
	1H Chemical shift (ppm)
	4.292	-0.0777218	-0.0230913	-0.0177264	-0.00124168	-0.0270858	-0.0270979	0.0710833	0.042683	0.0653556	-0.0861624	-0.0308577	-0.167938	-0.104416	-0.076359	0.0669713	0.141827	0.135871	0.0782804	0.0757226	0.104863	0.162829	0.171501	-0.00459701	0.0689353	0.100205	0.126494	0.00208188	-0.0364157	-0.0343432	-0.049477	0.0607706	0.043261	0.104757	0.107438	0.0553749	0.10337	0.0383421	0.171322	0.0472068	0.0586045	0.0450949	0.132974	0.0178795	0.12202	-0.0172431	0.0278912	-0.106793	-0.0631593
	4.26	-0.0850179	-0.0323449	-0.0251041	-0.00572621	-0.0272383	-0.027628	0.0677999	0.0417623	0.0651329	-0.0837335	-0.0286873	-0.165762	-0.0966661	-0.0686616	0.0707515	0.142517	0.135493	0.0785454	0.0757782	0.103305	0.16042	0.172428	-0.00574535	0.0654878	0.0915745	0.119127	-0.00175192	-0.0363279	-0.0356801	-0.0515951	0.0541245	0.0401615	0.104949	0.112053	0.0625614	0.105802	0.0420731	0.173034	0.0551486	0.0617016	0.0448259	0.133271	0.0220207	0.1204	-0.0167303	0.0280674	-0.105652	-0.0623284
	4.228	-0.041998	0.0278905	0.020944	0.0211828	-0.0275397	-0.0302962	0.0984753	0.0742914	0.0998358	-0.0860722	-0.0310207	-0.177062	-0.101957	-0.0648163	0.102498	0.191209	0.181618	0.12509	0.115764	0.149757	0.205564	0.216586	0.0198107	0.0893319	0.124336	0.14393	-0.00467968	-0.0444749	-0.0506883	-0.05382	0.0637928	0.05771	0.113708	0.119688	0.0721921	0.140186	0.0745449	0.20686	0.0921121	0.0690043	0.0549418	0.164918	0.041768	0.170885	-0.000102574	0.0690262	-0.0943022	-0.0633706
	4.196	0.0112266	0.102301	0.0897571	0.0640552	-0.023788	-0.032443	0.134582	0.113041	0.144019	-0.0788522	-0.0202403	-0.183185	-0.104204	-0.0582992	0.139929	0.240575	0.233029	0.176988	0.16981	0.20844	0.263607	0.272796	0.0515637	0.127743	0.171602	0.179136	-0.00620007	-0.0566585	-0.0614538	-0.0497757	0.0832968	0.0784297	0.126685	0.115309	0.0656856	0.16505	0.112359	0.24573	0.134512	0.0819139	0.0796608	0.20749	0.0765527	0.207855	0.00284687	0.0958943	-0.0689609	-0.0565443
	4.164	-0.0704878	-0.00535379	-0.0106859	-0.000144833	-0.047225	-0.051431	0.0576532	0.0480519	0.0716571	-0.102936	-0.0478543	-0.168972	-0.115672	-0.083239	0.0791708	0.160059	0.154298	0.101139	0.0883639	0.119732	0.172448	0.178618	-0.00932019	0.0691536	0.0937362	0.125647	-0.0149524	-0.0556766	-0.0685811	-0.0742563	0.0345547	0.0348199	0.0979131	0.100161	0.047458	0.102362	0.0415923	0.203829	0.0881547	0.0708245	0.0426578	0.151157	0.0367473	0.142951	-0.0296618	0.0297524	-0.117691	-0.0811759
	4.132	-0.0831879	-0.00705306	-0.0249639	-0.0145981	-0.0604514	-0.0666941	0.041954	0.0345785	0.0604202	-0.126363	-0.0745728	-0.178161	-0.128034	-0.0916301	0.0722919	0.150246	0.143654	0.0903047	0.0724619	0.105525	0.157509	0.158532	-0.0125074	0.0662185	0.0860476	0.12199	-0.0165676	-0.0563792	-0.0746138	-0.0769205	0.0299626	0.0283755	0.0879832	0.0877115	0.040153	0.0923022	0.0276703	0.199892	0.0867496	0.0683549	0.0381934	0.152783	0.0344108	0.145832	-0.0366296	0.0347222	-0.127308	-0.0988219
	4.1	-0.10283	-0.0210437	-0.0353942	-0.0258033	-0.0695965	-0.0776108	0.02828	0.0278321	0.0554705	-0.130164	-0.0831352	-0.18453	-0.12632	-0.0900995	0.0718181	0.137704	0.133929	0.0789893	0.0626474	0.0967948	0.150589	0.148689	0.00173897	0.073545	0.0870647	0.12682	-0.0125004	-0.0542871	-0.0802759	-0.079405	0.0387	0.0320623	0.0883978	0.080933	0.045596	0.0955213	0.0288514	0.193764	0.0863943	0.0660389	0.040015	0.159614	0.0405725	0.140691	-0.0514559	0.0242329	-0.143172	-0.109461
	4.068	-0.0495756	0.0583086	0.022213	0.00639209	-0.0826491	-0.0955403	0.042563	0.0475086	0.0648124	-0.149485	-0.104974	-0.204698	-0.147591	-0.100265	0.0825339	0.16727	0.155436	0.101464	0.0814176	0.122129	0.173068	0.160773	0.0326326	0.103786	0.120093	0.137571	-0.038863	-0.0775074	-0.11386	-0.119488	0.0147677	0.0272518	0.0841233	0.0659267	0.04459	0.113678	0.0458533	0.192724	0.112775	0.0587929	0.0292187	0.166357	0.0544706	0.199473	-0.0245295	0.0849851	-0.127759	-0.101046
	4.036	0.0388316	0.199928	0.12538	0.0651662	-0.109031	-0.131919	0.0672577	0.0811947	0.0969273	-0.166848	-0.117389	-0.22399	-0.165376	-0.104091	0.10442	0.215884	0.193184	0.148615	0.116545	0.164309	0.201897	0.176666	0.0620779	0.147153	0.165817	0.141771	-0.0841267	-0.116101	-0.156018	-0.170381	-0.0176742	0.0230549	0.0720474	0.0179991	0.00690923	0.111058	0.0591365	0.187435	0.157744	0.0597241	0.0145311	0.171476	0.0771426	0.26943	0.00263092	0.159022	-0.0920369	-0.0843133
	4.004	0.0886047	0.231985	0.149608	0.054475	-0.0782468	-0.0907709	0.0533362	0.0418664	0.00919759	-0.155959	-0.127612	-0.181067	-0.157361	-0.0626876	0.0529686	0.155011	0.090808	0.120434	0.0834021	0.137084	0.0955964	0.0380079	0.0340771	0.0486514	0.06039	0.0686851	-0.0854629	-0.111831	-0.161794	-0.145176	-0.0782829	-0.0447651	-0.0410416	-0.0942486	-0.0656804	6.51344e-05	-0.00560355	0.0461174	0.0807072	-0.0142304	-0.0488104	0.0324277	-0.00908458	0.14265	0.0131654	0.117335	-0.0689555	0.00140036
	3.972	0.203962	0.0645245	-0.00800952	-0.0965102	-0.0997318	-0.0966655	0.034036	0.0209641	0.10877	0.015677	0.117233	0.0722668	0.0429645	-0.0803263	-0.0569689	-0.0250514	-0.0301447	-0.059604	-0.0400052	0.0147274	0.0371023	0.0917336	-0.0636139	-0.0321602	0.149748	0.270421	0.227417	0.00959269	0.176762	0.308084	0.370568	-0.0132148	0.0122823	-0.00940385	-0.0202186	-0.0218611	0.0631167	0.213565	-0.0554732	0.144936	0.113594	0.130447	-0.0255474	0.104051	0.16767	0.189039	0.0834714	0.0324822
	3.94	0.166908	0.25442	0.145749	0.00827139	-0.090858	-0.0938674	0.147535	0.103177	0.0631363	-0.204674	-0.140578	-0.201577	-0.136048	-0.0760671	0.105364	0.206964	0.17865	0.187897	0.188141	0.255119	0.241423	0.222433	-0.00678214	0.0491744	0.113012	0.146132	-0.0348086	-0.116331	-0.127626	-0.0623726	0.0480498	0.015727	-0.0238308	-0.0452341	-0.0338104	0.109239	0.127032	0.264041	0.133626	-0.0130029	-0.00153153	0.0805486	-0.0463919	0.217691	0.0734535	0.213157	-0.0517902	-0.0853108
	3.908	0.0808588	0.0440852	0.0674394	0.0355106	0.00418423	-0.0115417	-0.0475064	-0.0492618	-0.029926	0.00547632	0.041878	0.0192923	-0.00264073	-0.0312093	-0.049192	-0.0321843	-0.0375	-0.0359851	-0.0373719	-0.0249457	-0.0260063	-0.0165492	0.0159103	-0.000834598	-0.0189178	0.043963	0.0772576	0.0374152	0.00983092	0.00801911	0.0162343	-0.0359348	0.0348432	0.0361715	0.0425171	-0.0277918	-0.00516481	-0.0594029	-0.0478922	-0.0275809	0.0387631	0.0241682	0.0677104	0.050465	0.0698058	0.0611241	0.0133384	0.0298355
	3.876	0.129522	0.203471	0.179175	-0.0370438	-0.107455	-0.102715	0.0157273	-0.0358431	-0.0138623	-0.126394	-0.0892892	-0.0649048	-0.0491982	-0.0431201	-0.0439317	-0.00186553	-0.0175551	0.00875193	-0.00581337	0.0309088	0.00112589	0.0382977	-0.046718	-0.0446968	0.0737828	0.199396	0.207058	0.00734954	0.00271949	0.055056	0.105636	-0.0387731	-0.0375148	-0.0334937	-0.0256982	-0.00294647	0.0306063	0.129965	-0.00158005	0.0728001	0.0958712	0.0399877	-0.082976	0.00346156	0.00961852	0.116321	0.000455922	0.0292481
	3.844	0.154943	0.183204	0.130578	0.048747	-0.115339	-0.12534	0.0743492	0.105669	0.172553	-0.0410913	0.0361673	-0.106172	-0.12527	-0.135798	0.0855084	0.153067	0.159727	0.0924726	0.0984813	0.153273	0.218261	0.20499	-0.000846625	0.10928	0.25743	0.311923	0.125434	-0.0380159	-0.0297282	0.0126414	0.151274	0.0126731	0.0607731	0.0215328	-0.0156299	0.0941431	0.125623	0.303012	0.06993	0.138288	0.0965745	0.248165	0.0732858	0.266603	0.0645386	0.217018	0.0178743	-0.0762729
	3.812	0.0335684	0.0654364	-0.0222573	-0.0513381	-0.134168	-0.149394	0.0106434	0.0301356	0.0407159	-0.150142	-0.088758	-0.158377	-0.149911	-0.150435	0.0217884	0.114377	0.108579	0.0602306	0.0307214	0.0818734	0.126276	0.11039	-0.0321315	0.0521553	0.0771868	0.0945292	-0.0748548	-0.109932	-0.122922	-0.117197	0.00197389	-0.0225219	0.0161214	-0.010895	-0.0260469	0.0498192	0.0171809	0.160529	0.0703737	0.0350208	-0.016191	0.0991936	0.0139314	0.236151	0.0732357	0.153344	-0.0975008	-0.0895011
	3.78	0.415168	0.185911	0.102017	-0.0288218	-0.0278109	-0.00710404	-0.0315826	0.0109653	0.0500809	0.158808	0.193165	0.313193	0.40662	0.220309	0.0646304	-0.0307577	-0.0389661	-0.027738	-0.0663509	-0.0545817	-0.0624338	0.0330029	0.0063762	-0.0621212	0.0695684	0.192932	0.284387	0.12542	0.14608	0.191132	0.139965	-0.0363749	-0.0258691	-0.0112678	0.0588845	-0.0194872	0.062964	0.0530632	-0.0359372	0.0514976	0.139197	0.103916	0.101498	0.232541	0.441441	0.372549	0.252717	0.220024
	3.748	0.279659	0.0870666	0.0988687	0.0203738	-0.00171092	-0.0184017	-0.0233944	0.0765401	0.095506	0.147271	0.122788	0.217783	0.105354	-0.0175538	-0.0433532	-0.0640707	-0.0882076	-0.102546	-0.0892925	-0.0509103	-0.0384591	-0.0248654	0.0215972	-0.0154876	0.123418	0.292552	0.423747	0.256531	0.246695	0.273222	0.213536	0.00574487	0.0235723	0.00746638	0.0184211	-0.0382819	0.0859609	0.0939399	-0.0620351	0.152691	0.143952	0.131747	0.0630338	0.0825113	0.228181	0.206643	0.175912	0.13305
	3.716	0.169853	-0.0186814	0.0273793	-0.0321194	0.0632971	0.0442006	0.000440476	0.00448171	0.0157057	0.106358	0.10794	0.133749	0.0601383	-0.0553971	-0.130311	-0.108357	-0.102154	-0.101828	-0.0802901	-0.0656231	-0.0641397	-0.0547271	0.0244443	-0.0463853	0.0285558	0.173104	0.284837	0.186897	0.19516	0.202452	0.138169	-0.0591703	0.0290612	0.0547062	0.098497	-0.0452632	0.0532995	0.00896817	-0.097139	0.0552678	0.0405144	0.0384364	0.0361259	0.0504668	0.173679	0.119931	0.0745486	0.152501
	3.684	-0.0754183	-0.0277252	0.0314702	-0.131698	-0.0774118	-0.0891805	0.0143514	-0.0520574	-0.0267254	-0.141322	-0.122411	-0.136899	-0.0702098	-0.0312323	-0.0422848	-0.0527521	-0.0794458	-0.0140131	0.0385801	0.0707921	0.00480246	0.0266425	-0.0836641	-0.093107	-0.0277195	0.157399	0.115814	-0.0174112	0.0011419	0.117096	0.162363	-0.0168016	-0.0399799	-0.0526794	-0.0570469	-0.0514304	0.00932228	0.154366	-0.0277159	0.0203989	0.0249758	0.0080368	-0.12858	-0.178747	-0.123468	-0.0843517	-0.0829275	0.00683525
	3.652	0.102407	0.0584722	0.00108438	-0.0611885	-0.121573	-0.127713	0.0376107	0.0487909	0.110859	-0.0523776	0.0291617	-0.0692406	-0.0677014	-0.111061	0.0239323	0.0769883	0.0720817	0.0221636	0.031883	0.087599	0.13122	0.151674	-0.0489178	0.0317218	0.180014	0.249025	0.12577	-0.0412849	0.0395117	0.109137	0.225664	0.0025525	0.0574162	0.0463472	0.0113933	0.0588472	0.0746028	0.215804	-0.0081564	0.113527	0.0911113	0.183172	0.0167139	0.192101	0.103167	0.168499	-0.0131984	-0.0671777
	3.62	0.107345	0.190614	0.105854	0.0102249	-0.11262	-0.12003	0.122342	0.119914	0.1365	-0.130609	-0.0693602	-0.190987	-0.119096	-0.0861375	0.12372	0.226434	0.213032	0.168528	0.15621	0.216933	0.257028	0.25924	0.0338339	0.10795	0.17573	0.177624	-0.0294399	-0.0889392	-0.1004	-0.06143	0.0662776	0.0320272	0.0513497	0.0420364	0.0388524	0.164841	0.139957	0.252127	0.134667	0.0382001	0.0213096	0.171931	0.033175	0.300387	0.0949471	0.239891	-0.0516663	-0.0933941
	3.588	0.459129	0.274339	0.122006	0.0329849	-0.00493242	-0.00947907	0.044825	0.0815404	0.0815689	0.106109	0.141992	0.193528	0.263955	0.146295	0.00773251	0.0798414	0.0511729	0.0670599	0.0407348	0.0626262	0.0444215	0.144515	0.0448931	-0.00864531	0.080816	0.132951	0.146603	0.0529451	0.089824	0.0940471	0.0676409	-0.0362416	-0.000176948	0.00742437	0.100256	0.0495295	0.147902	0.0729789	0.042555	0.030892	0.051564	0.00638562	0.0400915	0.321927	0.456127	0.441377	0.216909	0.22407
	3.556	0.313238	0.128645	0.116545	0.0153064	-0.0362503	-0.0336472	-0.0114997	0.119599	0.188805	0.241694	0.193842	0.234894	0.271281	0.169985	0.102152	-0.00205365	-0.0602753	-0.0819914	-0.0746112	-0.0554864	-0.0432848	0.0237894	0.00646763	-0.0376643	0.111386	0.240198	0.410716	0.274489	0.288704	0.375345	0.260869	0.0429735	-0.0431945	-0.0525482	0.00585794	0.00817436	0.131697	0.154677	-0.00623905	0.223477	0.175507	0.18947	0.107751	0.103712	0.298275	0.274469	0.274118	0.1953
	3.524	0.330775	0.178022	0.0979068	0.0101542	-0.044578	-0.0542115	0.0825497	0.136984	0.220095	0.127953	0.176677	0.146199	0.096481	-0.0308005	0.0372339	0.0388939	0.0289314	-0.0265547	-0.0180836	0.0295399	0.0779939	0.132086	-0.0216411	0.0131757	0.208364	0.341782	0.320667	0.120895	0.212956	0.324085	0.344046	0.0578818	0.0506003	0.000771841	-0.0324906	0.00779384	0.126088	0.2977	0.0502028	0.273701	0.212742	0.246689	0.0931244	0.203248	0.220109	0.270711	0.183331	0.110039
	3.492	0.279364	0.135576	0.07098	-0.0555453	-0.0868156	-0.077939	0.0497948	0.0671834	0.164173	0.101107	0.167712	0.112408	0.0562788	-0.0883919	-0.0585484	-0.0288608	-0.0391487	-0.0725126	-0.0651553	-0.00856845	0.0150285	0.0677429	-0.0506567	-0.0423409	0.153007	0.298364	0.292227	0.0800439	0.213209	0.322678	0.338886	-0.0305055	-0.018786	-0.0408025	-0.0394644	-0.0300801	0.055488	0.241423	-0.0206038	0.212644	0.153776	0.163074	0.0011235	0.120979	0.186083	0.186792	0.0869231	0.0836239
	3.46	0.336585	0.356603	0.31117	0.052707	-0.115635	-0.0959142	0.0831745	0.0439088	0.139998	-0.0241863	0.0837103	-0.0175522	-0.0396563	-0.0887706	-0.0026692	0.0507925	0.0075309	0.0130124	0.0181231	0.0935911	0.0731324	0.0926187	-0.0702242	-0.0305808	0.1839	0.272455	0.187366	-0.058062	0.0584866	0.17023	0.230283	-0.0540267	-0.0607505	-0.0726843	-0.0705393	0.00480794	0.042905	0.332247	0.0595063	0.159086	0.0828892	0.107504	-0.0505559	0.0466917	0.0408495	0.107825	0.0221678	0.0137779
	3.428	0.282222	0.419778	0.275651	0.0946644	-0.157004	-0.152822	0.0276078	0.0139249	0.0426003	-0.150181	-0.0772615	-0.124527	-0.112565	-0.0778861	0.0329958	0.159698	0.0859004	0.0958362	0.0314026	0.0985099	0.0685895	0.0711912	-0.0522293	0.0125507	0.0610417	-0.00200538	-0.0655994	-0.140152	-0.15727	-0.172702	-0.123424	-0.0764365	-0.05416	-0.057573	-0.0573729	0.0122795	-0.0232057	0.0797382	0.0810896	-0.0510585	-0.0914032	-0.0278878	-0.0551763	0.203987	0.0907398	0.203262	-0.0613825	-0.0205129
	3.396	0.452983	0.546904	0.366656	0.152193	-0.145489	-0.12921	0.0786504	0.087128	0.139919	-0.0508701	0.0319237	-0.0282183	-0.00733094	-0.0103164	0.0692483	0.210334	0.128814	0.139807	0.0647251	0.134769	0.10295	0.14661	-0.017759	0.0363103	0.129877	0.084132	-0.00717174	-0.115139	-0.110348	-0.111398	-0.0673508	-0.0702533	-0.0434807	-0.0539606	-0.0358485	0.0422396	0.0374576	0.16609	0.127665	0.0372086	-0.0232684	0.0340806	-0.00314932	0.289777	0.189027	0.309213	0.0429356	0.0871445
	3.364	0.320732	0.208979	0.185458	0.00794993	-0.0695681	-0.0549418	0.0665733	0.0906978	0.230725	0.189473	0.228473	0.154199	0.132947	-0.00510511	-0.0286424	-0.0130117	-0.0465286	-0.0651767	-0.05559	-0.0113642	-0.00366584	0.0752851	0.006837	-0.0195127	0.143831	0.250293	0.287621	0.12105	0.236197	0.307076	0.260273	-0.0555905	-0.0426185	-0.0357042	-0.00516928	-0.00384293	0.0609669	0.218836	0.0141123	0.201556	0.117355	0.119725	0.0124077	0.0580887	0.154456	0.150963	0.138798	0.183381
	3.332	0.279752	0.23575	0.17406	0.0769701	-0.0133044	-0.0246965	0.109421	0.0585674	0.140717	0.0127108	0.116762	0.0154233	-0.0114952	-0.0506176	0.0600108	0.117889	0.0998314	0.0587573	0.0618623	0.112347	0.149293	0.174558	-0.0211181	0.0386996	0.223024	0.349601	0.252517	0.0294192	0.0953174	0.133326	0.227604	0.015762	0.0564239	0.0130215	-0.0355068	0.026436	0.0879773	0.282284	0.0118955	0.176088	0.153906	0.20706	0.0153744	0.201373	0.123067	0.227584	0.0907912	0.0433735
	3.3	0.258631	0.198334	0.152912	0.0742959	0.00936664	-0.000921576	0.114819	0.0586133	0.12494	0.0120165	0.115573	0.0176249	0.0014709	-0.0398535	0.0572795	0.111493	0.101949	0.0628585	0.0785638	0.123499	0.159271	0.18622	-0.0133357	0.0433339	0.216765	0.330033	0.232214	0.0226985	0.103316	0.142823	0.241783	0.0364713	0.0781487	0.0321233	-0.0238292	0.0299447	0.0876842	0.265041	0.00474918	0.153906	0.14235	0.197097	0.0177654	0.183524	0.113257	0.198546	0.0796337	0.0421665
	3.268	0.331423	0.343316	0.312643	0.0689159	-0.0866862	-0.0763732	0.0941951	0.0638322	0.216227	0.0903476	0.176893	0.090907	0.0665715	-0.00134308	0.0297747	0.0579724	0.00251615	0.0158999	0.0122559	0.0845567	0.0627184	0.117859	-0.000744226	0.00125366	0.172614	0.283761	0.227999	0.0185372	0.105429	0.217782	0.253865	-0.0201044	-0.00777185	0.00473081	0.00871194	0.0350354	0.108912	0.221144	0.0393336	0.12305	0.10697	0.126405	-0.000675858	0.0747031	0.0994891	0.206459	0.144714	0.129121
	3.236	0.452122	0.564686	0.476046	0.139886	-0.145751	-0.129242	0.117767	0.0820572	0.174393	-0.034562	0.0800857	-0.0265599	-0.0469165	-0.0250443	0.100854	0.170625	0.0700642	0.115358	0.0889896	0.189365	0.129892	0.137624	-0.0188452	0.0301054	0.169033	0.216888	0.0845095	-0.0946868	-0.0772841	0.00175535	0.0724769	-0.0738068	-0.0724846	-0.102061	-0.0756197	0.0200305	0.0811944	0.232	0.130629	0.0885708	0.0523271	0.0911726	-0.00445013	0.124948	0.0265702	0.169563	0.021457	0.0175958
	3.204	0.455557	0.67262	0.540511	0.15282	-0.163942	-0.168236	0.0771324	0.0331499	0.0885045	-0.172105	-0.0902819	-0.14716	-0.167405	-0.023503	0.153789	0.241625	0.11664	0.18151	0.129208	0.233583	0.159897	0.12718	-0.0195985	0.0313608	0.171732	0.251081	0.0815909	-0.121812	-0.206716	-0.157618	-0.0648269	-0.0964427	-0.118616	-0.149811	-0.114118	0.0288717	0.0656895	0.24575	0.195768	0.086372	0.036013	0.0665118	-0.0790701	0.117087	-0.0646861	0.150154	-0.0788457	-0.0924307
	3.172	0.407316	0.559522	0.427497	0.142615	-0.153589	-0.159907	0.15736	0.149168	0.187331	-0.137887	-0.0576183	-0.122553	-0.170449	-0.101134	0.166748	0.29723	0.217274	0.21467	0.167944	0.270396	0.261297	0.216822	0.0421777	0.14635	0.280513	0.31364	0.0892384	-0.096612	-0.115259	-0.074781	0.0529765	-0.0366133	-0.0713153	-0.136022	-0.127424	0.102484	0.118261	0.319639	0.248965	0.161431	0.128234	0.194722	0.050756	0.243857	0.0296761	0.179938	-0.0474123	-0.0259245
	3.14	0.165838	0.113478	0.0961853	0.0200047	0.00764685	-0.00827839	0.0958763	0.0133058	0.0597825	-0.0390087	0.0581311	-0.0128821	-0.0300673	-0.0438261	0.0317038	0.0932137	0.0763186	0.0600587	0.0858902	0.118716	0.13061	0.135762	-0.0404972	0.0071469	0.174152	0.326328	0.259049	0.04324	0.125829	0.16433	0.238763	-0.00442129	0.0210239	-0.0071986	-0.0326842	0.00733619	0.0854888	0.24878	-0.0457584	0.123963	0.110304	0.145362	-0.0581782	0.109623	0.0951523	0.185689	0.0635006	0.0419856
	3.108	0.214562	0.15098	0.145089	0.0699227	0.0351954	0.0185316	0.122424	0.0487962	0.0805715	-0.0050706	0.0844173	-0.0121301	-0.00288014	-0.0345343	0.041621	0.118735	0.117034	0.100566	0.131736	0.159818	0.172903	0.180604	-0.00889048	0.0298254	0.180998	0.290764	0.210121	0.0334523	0.114294	0.135441	0.205481	0.00946318	0.0434252	0.0121342	-0.00653788	0.0357656	0.107298	0.240181	-0.0307948	0.0781326	0.0843099	0.134633	-0.0205566	0.150298	0.119181	0.175586	0.060284	0.078608
	3.076	0.159584	0.209487	0.185628	0.114685	0.018017	-0.00167288	0.147101	0.0657442	0.0962095	-0.0756695	0.01035	-0.121735	-0.079436	-0.0432333	0.101857	0.194548	0.188534	0.155328	0.175598	0.207679	0.237386	0.229672	0.0209645	0.0879268	0.219043	0.281358	0.140687	-0.0235259	0.0244666	0.0395496	0.156436	0.0389607	0.060237	0.0232182	-0.011219	0.0878885	0.118345	0.255433	0.024875	0.0769509	0.101509	0.174669	-0.00831041	0.175853	0.0574034	0.205767	0.0487405	0.0145426
	3.044	0.198085	0.263235	0.226368	0.134125	0.0156377	-0.00423048	0.161888	0.0836516	0.10372	-0.0888726	-0.00609535	-0.128645	-0.0932164	-0.0473705	0.114255	0.225259	0.216949	0.189871	0.199772	0.237721	0.262056	0.248485	0.0331958	0.0986797	0.239243	0.300162	0.147019	-0.0237859	0.0102947	0.0239915	0.147472	0.0459713	0.063311	0.0242631	-0.00921928	0.103483	0.131728	0.271629	0.0524592	0.0828194	0.109514	0.18386	-0.0071676	0.202578	0.0657227	0.227061	0.0469671	0.0126623
	3.012	0.199145	0.260547	0.236985	0.148474	0.0324136	0.00934917	0.180614	0.106686	0.125598	-0.0652723	0.0102566	-0.125192	-0.0785981	-0.0335168	0.138067	0.263259	0.254532	0.227591	0.227856	0.260444	0.286073	0.276317	0.0514467	0.115551	0.22022	0.24115	0.0839097	-0.0341971	0.00126488	0.0116632	0.126546	0.0569298	0.0741552	0.0412121	0.0122023	0.130581	0.153518	0.238182	0.0825037	0.0529336	0.0895287	0.162102	0.0200791	0.219413	0.0944181	0.21308	0.0389849	0.0470731
	2.98	0.208312	0.258692	0.223308	0.146509	0.00685788	-0.0120454	0.170001	0.116807	0.137577	-0.0444345	0.0319584	-0.121003	-0.0388692	-0.0170902	0.137936	0.257835	0.246534	0.210241	0.213236	0.246327	0.278226	0.281471	0.0649177	0.125982	0.220401	0.213212	0.0569328	-0.0377314	0.00648602	0.00334885	0.11709	0.0443462	0.0704029	0.036476	0.0306217	0.146501	0.164052	0.224011	0.0735194	0.0268821	0.0628562	0.151099	0.0356256	0.2518	0.140643	0.248146	0.0548003	0.060946
	2.788	0.278765	0.364095	0.337183	0.227037	0.0614266	0.0477429	0.248814	0.18017	0.138142	-0.0703014	0.000846169	-0.155076	-0.0756055	0.0016616	0.174548	0.309552	0.281714	0.268723	0.296555	0.345021	0.354321	0.31577	0.113375	0.163738	0.291583	0.266864	0.0463009	-0.0682713	-0.0328254	-0.0119566	0.13221	0.095631	0.106974	0.0528527	0.0414065	0.170265	0.206036	0.251532	0.118748	0.0283345	0.0737492	0.145542	0.0215537	0.236841	0.105451	0.242502	0.0717287	0.0849436
	2.756	0.228792	0.312052	0.374762	0.31044	0.245855	0.214652	0.339221	0.246225	0.141952	-0.0361163	-0.0171285	-0.137853	-0.0144061	0.105084	0.202016	0.319131	0.296664	0.313218	0.393766	0.4177	0.400561	0.352648	0.233839	0.217527	0.32008	0.281723	0.0920951	0.0184213	0.0351162	0.0548479	0.183773	0.226026	0.21953	0.143814	0.128383	0.205559	0.275685	0.23714	0.147775	0.00921801	0.0291114	0.088084	-0.019628	0.168456	0.0900326	0.212493	0.12787	0.156802
	2.724	0.283573	0.380841	0.378735	0.246303	0.127981	0.104345	0.273065	0.189135	0.0954205	-0.099919	-0.0715599	-0.172865	-0.0673187	0.0190898	0.139687	0.274907	0.268031	0.276936	0.324131	0.356949	0.346764	0.303015	0.146828	0.16068	0.299595	0.295329	0.12875	0.002735	0.0109623	0.0251031	0.144843	0.135202	0.123055	0.057888	0.0579936	0.15503	0.211838	0.256435	0.133576	0.0456876	0.0765133	0.108137	-0.0306049	0.203677	0.113855	0.274566	0.105282	0.0976794
	2.692	0.302165	0.401152	0.343769	0.229349	0.0596749	0.0450958	0.228979	0.166472	0.0921896	-0.09247	-0.0500467	-0.169219	-0.0745535	0.0158214	0.156565	0.293891	0.260052	0.249982	0.270495	0.310656	0.31588	0.269857	0.124445	0.149826	0.281724	0.231303	0.0260801	-0.081537	-0.0617296	-0.0437201	0.0897222	0.09206	0.0916314	0.0419734	0.0522612	0.164826	0.190951	0.232873	0.108944	0.0146127	0.0566896	0.100254	-0.0111385	0.238414	0.130265	0.276162	0.0783054	0.100056
	2.66	0.312542	0.397601	0.339543	0.225219	0.0556875	0.0400649	0.199904	0.139586	0.0569328	-0.0988641	-0.0501841	-0.144835	-0.0682782	0.0196242	0.143003	0.269043	0.230898	0.23117	0.254616	0.296977	0.292376	0.238821	0.107664	0.129405	0.262642	0.226317	0.0285812	-0.0887003	-0.0780149	-0.0662355	0.0632962	0.0780213	0.0868417	0.0385133	0.0458331	0.140339	0.179901	0.214894	0.0901334	-0.000250619	0.0401979	0.0716213	-0.0383448	0.226073	0.134388	0.289388	0.0868387	0.0793619
	2.628	0.282492	0.361781	0.332048	0.209351	0.0708854	0.0655636	0.192841	0.118267	0.0211238	-0.106881	-0.0569937	-0.14401	-0.0489334	0.0240197	0.114316	0.253931	0.219697	0.232024	0.242224	0.279724	0.265406	0.214561	0.0935969	0.104629	0.2271	0.218975	0.048937	-0.0582078	-0.0517775	-0.0480666	0.0629759	0.0758211	0.0941209	0.052963	0.0554377	0.1191	0.142932	0.196828	0.0857432	0.0100101	0.0477641	0.0481665	-0.0655389	0.166117	0.114758	0.23423	0.0703986	0.105138
	2.596	0.37772	0.455655	0.369113	0.192245	0.0117194	-0.0018923	0.165942	0.0975977	0.0452844	-0.113737	-0.0454569	-0.131929	-0.0482695	0.0101501	0.115643	0.275487	0.231161	0.238724	0.212517	0.263562	0.254001	0.221999	0.0613264	0.0937197	0.238056	0.255917	0.0807705	-0.0641978	-0.0716625	-0.0661536	0.0491462	0.0380263	0.0728194	0.0364813	0.0430454	0.115027	0.149765	0.206655	0.112849	0.0555203	0.0931369	0.092233	-0.0403987	0.231066	0.165795	0.322821	0.0957902	0.104305
	2.564	0.336541	0.378818	0.326749	0.176697	0.0374488	0.026236	0.173232	0.10757	0.0366443	-0.0832772	-0.0328852	-0.119679	-0.0244449	0.0167982	0.103687	0.252066	0.217523	0.224451	0.216765	0.257523	0.248717	0.216859	0.0817003	0.0895238	0.20944	0.202068	0.0325262	-0.0693094	-0.0595653	-0.0444812	0.055988	0.0411958	0.0648429	0.0397262	0.0657972	0.126388	0.148674	0.176052	0.094033	0.0200458	0.059779	0.0544136	-0.0385607	0.19574	0.163317	0.251763	0.0643478	0.136492
	2.532	0.283125	0.376584	0.385025	0.26765	0.115699	0.101254	0.245075	0.180013	0.0576363	-0.106793	-0.0698053	-0.152377	-0.066158	0.0340034	0.156595	0.29723	0.261552	0.280303	0.315772	0.35259	0.331395	0.259073	0.134112	0.156952	0.267447	0.238033	0.0468497	-0.0368425	-0.0409909	-0.0415326	0.0782882	0.128409	0.119499	0.0523592	0.0432127	0.141119	0.177132	0.224844	0.124822	0.000270741	0.03017	0.0499141	-0.0486301	0.170598	0.0909216	0.202917	0.0647445	0.102348
	2.5	0.274443	0.378523	0.409914	0.281623	0.134143	0.110807	0.256606	0.196093	0.070877	-0.0927422	-0.0728786	-0.158551	-0.0500451	0.0576745	0.181621	0.305163	0.270536	0.288851	0.330304	0.365314	0.345394	0.271975	0.170292	0.171934	0.28265	0.255511	0.0640133	-0.017492	-0.0349651	-0.0327167	0.0864169	0.147058	0.122238	0.0583344	0.0689266	0.175705	0.210341	0.232012	0.145033	0.0159811	0.0353659	0.0602769	-0.0434813	0.18851	0.102169	0.206815	0.0580439	0.107306
	2.468	0.224577	0.270736	0.276045	0.19954	0.0718836	0.0660024	0.17132	0.105829	0.0205289	-0.0895993	-0.0279401	-0.121656	-0.0459861	0.00308076	0.0949375	0.198937	0.175851	0.172525	0.22191	0.256406	0.256541	0.201365	0.08006	0.116113	0.237772	0.2279	0.0455918	-0.0647037	-0.038946	-0.034127	0.0845712	0.0791082	0.103738	0.0511568	0.0391104	0.0992322	0.127676	0.198354	0.0244475	-0.010151	0.0326422	0.0597791	-0.058517	0.13186	0.074436	0.178616	0.0532244	0.0730836
	2.436	0.194714	0.277515	0.270863	0.189914	0.057854	0.0454153	0.189287	0.146969	0.0617898	-0.0793156	-0.0609169	-0.157634	-0.0588343	0.0271695	0.161616	0.262428	0.240771	0.23461	0.266209	0.293572	0.29732	0.249129	0.11816	0.118254	0.240478	0.246741	0.0951067	-0.0154368	-0.0255611	-0.0238973	0.0841013	0.0828545	0.0578361	0.0346068	0.0683077	0.182457	0.199162	0.300764	0.105496	0.0576496	0.0750311	0.115208	-0.0328993	0.185088	0.0875834	0.208424	0.0413632	0.0614904
	2.404	0.0914255	0.151785	0.194697	0.165096	0.120027	0.101057	0.183103	0.127649	-0.0102983	-0.102483	-0.106571	-0.177262	-0.0199361	0.0800025	0.137795	0.196006	0.16073	0.169529	0.243549	0.253335	0.239106	0.176177	0.121091	0.107795	0.186692	0.164566	0.0496772	0.00395582	-0.00578858	-0.0332147	0.0513123	0.10659	0.0860905	0.0368226	0.0690051	0.123208	0.151757	0.210383	0.0382892	-0.0253033	-0.0147632	0.00169851	-0.0979678	0.101077	0.0794099	0.161093	0.0319343	0.0991603
	2.372	0.222452	0.310571	0.304136	0.243327	0.123777	0.104895	0.232682	0.191641	0.0751445	-0.0639523	-0.0652448	-0.158411	-0.00658188	0.123492	0.209236	0.290975	0.238172	0.240061	0.29451	0.319495	0.312094	0.256708	0.186687	0.159841	0.271894	0.222751	0.0505577	-0.0250278	-0.0381133	-0.042813	0.0725997	0.135402	0.11223	0.0710618	0.115278	0.205994	0.229912	0.249827	0.107952	0.00961863	0.0128589	0.0486941	-0.0615978	0.187718	0.122255	0.252657	0.0858048	0.12578
	2.34	0.198341	0.284295	0.278024	0.195528	0.103124	0.0651125	0.16226	0.115376	0.0362097	-0.0325153	-0.0704408	-0.156379	0.00200775	0.106123	0.150866	0.221935	0.191064	0.191182	0.224595	0.2315	0.229215	0.198257	0.154153	0.0832062	0.196915	0.135042	-0.0239398	-0.0913738	-0.0906919	-0.0531442	0.0364574	0.074175	0.0617046	0.051393	0.118489	0.167534	0.191568	0.163738	0.0669016	0.000675024	0.0120166	0.0223821	-0.0650526	0.128287	0.119748	0.237829	0.0992132	0.149464
	2.308	0.106387	0.172893	0.171169	0.129728	0.0681231	0.0310071	0.132641	0.0888635	0.0032416	-0.0606146	-0.079756	-0.176443	-0.0208012	0.0862773	0.142342	0.19483	0.160182	0.163242	0.213091	0.218327	0.21152	0.18227	0.098812	0.0553617	0.121077	0.0511191	-0.103939	-0.126259	-0.124431	-0.105488	-0.0150792	0.050389	0.041189	0.0384345	0.105112	0.153007	0.15758	0.143582	0.0497428	-0.0445333	-0.028387	-0.0166994	-0.0755609	0.0925842	0.0777526	0.159294	0.0292741	0.0955018
	2.276	0.0444459	0.0999267	0.120272	0.090217	0.0623787	0.0193092	0.118404	0.088502	-0.0222156	-0.0880269	-0.119537	-0.185923	-0.0406466	0.0593626	0.11553	0.145652	0.10794	0.124022	0.197427	0.210029	0.189825	0.140404	0.0928454	0.0503083	0.0795847	0.0221423	-0.144448	-0.131789	-0.136565	-0.110882	-0.0331859	0.0514356	0.0119562	-0.0122759	0.0556888	0.112161	0.11673	0.117533	0.0337114	-0.0960601	-0.0798947	-0.0566695	-0.0925679	0.0519736	0.041141	0.0859744	-0.0302021	0.073243
	2.244	0.050753	0.079187	0.0948009	0.0644473	0.0922232	0.0530354	0.104368	0.0377145	-0.0368972	-0.0690734	-0.0986666	-0.173362	0.0059217	0.0863958	0.0767465	0.0924925	0.0724575	0.0983102	0.165981	0.164191	0.133039	0.098894	0.0682786	0.0255996	0.0887409	0.0255153	-0.106038	-0.120205	-0.0996865	-0.0378796	0.0191266	0.0474614	0.0317223	0.00632174	0.0514644	0.0420614	0.0972206	0.0749636	-0.000593422	-0.0753429	-0.0769231	-0.0671077	-0.102077	0.0310806	0.0617547	0.119533	0.0262927	0.0889692
	2.212	0.0838259	0.127346	0.176396	0.118221	0.140269	0.0902478	0.151155	0.091107	0.0107169	-0.0492508	-0.0987912	-0.166707	-0.00413884	0.113233	0.123152	0.133142	0.0905113	0.132154	0.208679	0.215669	0.169819	0.131005	0.108057	0.0428022	0.121576	0.0766723	-0.0509496	-0.0802986	-0.0789355	-0.0193444	0.0381803	0.0766801	0.0510929	0.027634	0.079654	0.0846987	0.171337	0.144269	0.0594071	-0.0348086	-0.0697982	-0.0559947	-0.109303	0.00279863	0.0309448	0.109131	0.0428656	0.120223
	2.18	0.0810581	0.136904	0.175104	0.157225	0.112834	0.0829243	0.159498	0.145946	0.0413856	-0.0197721	-0.0697046	-0.152279	0.0651695	0.187049	0.200034	0.198483	0.151238	0.174493	0.264274	0.269081	0.24223	0.221308	0.161662	0.0845585	0.157379	0.0940866	-0.0316384	-0.048183	-0.0508288	-0.0344027	0.0396327	0.11445	0.0843714	0.0818939	0.155872	0.192661	0.231771	0.162236	0.0632869	-0.0540275	-0.0535404	-0.0300298	-0.0767739	0.0938492	0.111906	0.186805	0.0768318	0.126598
	2.148	0.136632	0.152466	0.234326	0.250906	0.245623	0.207762	0.265926	0.251768	0.151178	0.0788522	0.0229107	-0.0755582	0.120449	0.252815	0.265557	0.288216	0.233519	0.25164	0.353985	0.338238	0.31567	0.295938	0.262851	0.147262	0.197472	0.0847462	-0.0485433	0.00892343	0.0332575	0.0762874	0.114058	0.208292	0.14855	0.141462	0.215094	0.259173	0.294112	0.173752	0.106154	-0.0862403	-0.109237	-0.023844	-0.0174231	0.14908	0.141156	0.15839	0.0944781	0.260302
	2.116	0.129913	0.203483	0.208324	0.157331	0.0881773	0.0464088	0.137072	0.103444	0.022481	-0.0267379	-0.0751204	-0.154606	0.00759211	0.117331	0.162029	0.204189	0.171941	0.176553	0.22774	0.227945	0.221266	0.197741	0.13885	0.0580116	0.153312	0.0808981	-0.0542876	-0.0961201	-0.0958691	-0.0751954	-0.000660337	0.0575557	0.0435796	0.0547324	0.133639	0.178141	0.20028	0.147345	0.0546417	-0.0375708	-0.0162578	0.00279053	-0.0596422	0.127825	0.11751	0.218084	0.0754425	0.133512
	2.084	0.157102	0.210828	0.182286	0.127079	0.0515156	0.0124825	0.118804	0.0861862	0.00687503	-0.0470347	-0.0852983	-0.152842	-0.00991726	0.0850775	0.138798	0.190974	0.16509	0.160716	0.204441	0.207759	0.209331	0.181633	0.117056	0.0551821	0.156635	0.0834581	-0.0641173	-0.111857	-0.110712	-0.0927328	-0.0142391	0.0274166	0.0164735	0.0265681	0.112289	0.16588	0.183018	0.140713	0.0387961	-0.0411527	-0.0258497	-0.0021227	-0.0647138	0.143076	0.130968	0.228424	0.0586739	0.113325
	2.052	0.102307	0.11854	0.136646	0.0884737	0.138106	0.0832649	0.149167	0.0834947	0.00550715	-0.0160016	-0.102898	-0.157399	-0.00554264	0.0578975	0.0567754	0.114769	0.118034	0.126594	0.180808	0.160768	0.151005	0.120795	0.114249	0.0357433	0.118063	0.0470794	-0.0470301	-0.0442395	-0.0408503	0.00150103	0.0127707	0.0396093	0.00916314	-0.0025308	0.0743644	0.0805112	0.141459	0.0703343	-0.00213019	-0.0673286	-0.0641784	-0.0500613	-0.0914409	0.080802	0.143227	0.211377	0.08597	0.184833
	2.02	0.064049	0.0965886	0.12653	0.0806156	0.12477	0.0753779	0.119108	0.0460659	-0.0254893	-0.0501146	-0.107665	-0.167662	-0.0119812	0.0712769	0.0739105	0.108357	0.0960879	0.123299	0.167473	0.158652	0.127293	0.0852171	0.0745999	0.0162412	0.0883034	0.0148994	-0.0918544	-0.101855	-0.0925962	-0.038157	-0.00964875	0.0320079	0.0150649	0.00608546	0.0564942	0.0508716	0.115877	0.0725522	0.028753	-0.049842	-0.0739813	-0.0584715	-0.086508	0.0528264	0.0896331	0.145535	0.0540895	0.117557
	1.988	0.145913	0.164793	0.166132	0.102445	0.097262	0.0487172	0.142802	0.100319	-0.00579569	-0.066374	-0.115359	-0.161078	-0.0318665	0.0658639	0.117918	0.132688	0.0994223	0.131082	0.207205	0.224924	0.188533	0.122687	0.10521	0.05477	0.145637	0.0883108	-0.0698725	-0.0940403	-0.101589	-0.0520344	0.0100919	0.050063	0.0121799	-0.0242001	0.0398131	0.0799061	0.177524	0.116713	0.0607527	-0.045565	-0.0685286	-0.0381384	-0.0718006	0.108572	0.103682	0.172145	0.035377	0.0825852
	1.956	0.163142	0.175189	0.147389	0.10153	0.0167972	-0.0199657	0.114018	0.118385	0.0322396	-0.0284906	-0.0555944	-0.126544	0.00558254	0.0657011	0.138642	0.173729	0.142434	0.136728	0.191897	0.211662	0.211276	0.175788	0.0934012	0.0665442	0.139463	0.0662209	-0.0992905	-0.107417	-0.0972394	-0.078064	-0.00587718	0.0272518	-0.0112362	-0.0264264	0.0679712	0.148553	0.175905	0.110347	0.0440864	-0.051117	-0.0350477	-0.0112498	-0.043125	0.15421	0.16185	0.211719	0.0386923	0.0884123
	1.924	0.14536	0.15454	0.106394	0.0425315	0.00527106	-0.0286356	0.0855822	0.0557895	-0.0391539	-0.0746868	-0.085051	-0.136763	0.00449795	0.0436987	0.0732006	0.111399	0.0639854	0.0729638	0.117535	0.1482	0.132112	0.0963343	0.0645648	0.0256313	0.0654887	0.00405593	-0.154964	-0.14306	-0.129503	-0.106377	-0.0493028	-0.00891095	-0.00907987	-0.0188287	0.0655304	0.0851769	0.093272	0.0245379	-0.00802653	-0.109802	-0.0628491	-0.0649956	-0.0809818	0.112053	0.144764	0.174764	-0.00358096	0.0990457
	1.892	0.0956814	0.146252	0.105522	-0.00891608	0.0359968	-0.021421	0.0904625	0.0197929	-0.0464083	-0.134932	-0.158681	-0.178277	-0.116932	-0.0874487	-0.0297516	-0.0154259	-0.0402549	-0.0181608	0.00733528	0.0569749	0.0316358	-0.037541	0.0373905	0.0105804	0.0303298	0.0204693	-0.0992067	-0.110796	-0.0649902	-0.0312975	-0.000905961	-0.0195557	-0.0188207	-0.0536823	-0.0134889	-0.0164601	0.040327	-0.0686275	-0.0457043	-0.147325	-0.0687308	-0.0748886	-0.0665448	0.0324566	0.123785	0.175596	0.0180448	0.0556436
	1.86	0.137354	0.196368	0.180673	0.104916	0.0143753	-0.0181542	0.1377	0.110545	0.0102912	-0.100222	-0.0959615	-0.169965	-0.0597302	0.0198825	0.136729	0.203954	0.155982	0.169056	0.214621	0.254049	0.234245	0.170696	0.0856719	0.0841588	0.130161	0.0954506	-0.102167	-0.114074	-0.113936	-0.109072	-0.0218552	0.0199431	-0.00184928	-0.040687	0.0223735	0.115679	0.116504	0.140522	0.0757163	-0.0524177	-0.0314272	-0.00063453	-0.0642486	0.125336	0.0695161	0.124337	-0.054147	0.0513046
	1.828	0.240346	0.349903	0.34768	0.242198	0.0898368	0.0619036	0.261241	0.229158	0.145402	-0.0496692	-0.0293888	-0.165597	-0.00588724	0.14773	0.303584	0.387497	0.314623	0.325774	0.370202	0.410303	0.391645	0.340172	0.198136	0.195407	0.275597	0.210082	-0.00389578	-0.0288325	-0.0447838	-0.0646313	0.0547795	0.134246	0.104072	0.0607181	0.114941	0.264026	0.275065	0.231145	0.20192	-0.00688195	-0.0202141	0.0692269	0.00224876	0.260171	0.129074	0.212203	0.00243757	0.0864998
	1.668	0.262869	0.300848	0.326791	0.274171	0.210504	0.169551	0.272312	0.264464	0.161713	0.0504211	-0.000377296	-0.0768551	0.078482	0.21774	0.271784	0.334337	0.275019	0.303756	0.373846	0.382654	0.350712	0.316253	0.267393	0.159338	0.23394	0.135403	-0.0409832	-0.0085686	-0.0118459	0.0431687	0.0927943	0.189984	0.123739	0.106472	0.184898	0.259891	0.299264	0.166456	0.145982	-0.0793473	-0.0927325	-0.0032305	-0.0131748	0.227366	0.174242	0.225655	0.084096	0.234787
	1.636	0.154195	0.21306	0.253493	0.218667	0.149221	0.110547	0.187197	0.202594	0.0967955	0.0397047	-0.0334695	-0.107095	0.0741037	0.225365	0.258914	0.265846	0.194411	0.22646	0.305386	0.318423	0.285359	0.237287	0.248405	0.126118	0.187352	0.104105	-0.0726672	-0.0476227	-0.0750618	-0.0364337	0.0234126	0.136641	0.07118	0.0687883	0.172898	0.239772	0.265987	0.130533	0.0892694	-0.100306	-0.110765	-0.0395004	-0.052989	0.148453	0.111008	0.161435	0.0384985	0.172991
	1.604	0.095612	0.135027	0.210246	0.193004	0.181672	0.127673	0.186842	0.185951	0.078883	0.0233208	-0.0691661	-0.126151	0.0455272	0.194596	0.221818	0.222327	0.175585	0.215882	0.310272	0.307102	0.267084	0.217862	0.208654	0.102032	0.174859	0.111093	-0.0415994	-0.0325969	-0.070257	-0.0171942	0.0361655	0.140929	0.0702016	0.0591062	0.141729	0.18988	0.26211	0.180016	0.0991087	-0.0552916	-0.0950113	-0.0422261	-0.0771092	0.0573594	0.0654221	0.130211	0.0644734	0.171786
	1.572	0.0409395	0.083796	0.175349	0.109098	0.143147	0.0895088	0.112635	0.0538899	-0.0300115	-0.0554971	-0.112546	-0.155171	-0.0215357	0.0783285	0.0797636	0.100942	0.0845413	0.131524	0.203389	0.195158	0.148579	0.0935767	0.0888627	0.0317887	0.0996951	0.0646636	-0.0509916	-0.0721744	-0.0992632	-0.0385518	-0.00061228	0.0702884	0.0384325	0.0137146	0.0447522	0.0361667	0.136893	0.0975132	0.038558	-0.051611	-0.0835538	-0.0667432	-0.0999532	-0.00600398	0.00627318	0.071898	0.0330543	0.103428
	1.54	0.0637511	0.109751	0.191434	0.142516	0.134305	0.0953121	0.127515	0.0919572	-0.0264457	-0.0763061	-0.125861	-0.151521	-0.0217443	0.0935908	0.116156	0.110631	0.0825607	0.131299	0.231597	0.234689	0.186763	0.117894	0.117202	0.0594167	0.13713	0.109465	-0.0209647	-0.0559875	-0.094996	-0.0471578	0.0212394	0.107524	0.0667078	0.0247094	0.0460789	0.0586741	0.169577	0.167573	0.0404447	-0.0643852	-0.0911921	-0.0526292	-0.09844	-0.00629244	-0.0251629	0.0635565	0.0391052	0.0688055
	1.508	0.0482045	0.12188	0.169343	0.14977	0.0585898	0.0463737	0.0873107	0.0792846	-0.0309786	-0.0484701	-0.0879485	-0.125646	0.0200485	0.105544	0.125245	0.128298	0.10347	0.124938	0.201709	0.203786	0.181214	0.14002	0.11778	0.0468202	0.139028	0.126617	0.0095526	-0.0596992	-0.0886452	-0.0711814	0.00958646	0.0707231	0.0445441	0.040078	0.0943075	0.121937	0.160088	0.210829	0.0257083	-0.0147609	-0.00539641	-0.000792287	-0.0918604	0.0216527	0.0166439	0.138394	0.083868	0.0465055
	1.476	0.0247494	0.0947329	0.186491	0.217937	0.14192	0.130702	0.146382	0.145997	0.00961614	0.00612548	-0.0409348	-0.104069	0.0678102	0.181747	0.176513	0.16575	0.126854	0.14713	0.25678	0.253993	0.230835	0.178762	0.211901	0.114947	0.156319	0.0604848	-0.0935462	-0.0853892	-0.0919936	-0.0741941	0.0217395	0.152617	0.11549	0.089754	0.141583	0.168986	0.186005	0.146508	0.0262116	-0.086972	-0.091215	-0.0541332	-0.0753537	0.0120832	0.0046734	0.0562985	0.0635472	0.103306
	1.444	0.0553672	0.117371	0.153578	0.142527	0.0776405	0.0535023	0.0865509	0.0792828	-0.0156024	-0.0292533	-0.0851572	-0.101081	0.0408189	0.134938	0.160807	0.119582	0.0906412	0.10754	0.188229	0.192774	0.174953	0.132485	0.14412	0.0422898	0.131609	0.0885998	-0.036741	-0.0858318	-0.105298	-0.0639057	0.00400118	0.0712421	0.0325325	0.0390698	0.101555	0.139826	0.171825	0.167889	0.00243141	-0.0562008	-0.0489651	-0.00922173	-0.0706789	0.0646696	0.0358719	0.120659	0.0450968	0.0702865
	1.412	0.0864164	0.139993	0.155452	0.0701629	0.0386296	-0.00252775	0.0408941	0.0186359	-0.0293079	-0.010821	-0.0871921	-0.104443	0.0377665	0.136118	0.126849	0.11618	0.07907	0.0952473	0.13885	0.126781	0.111058	0.0955689	0.0907773	-0.0172149	0.119673	0.133488	0.0649996	-0.0315377	-0.0619492	-0.0287898	0.00189914	0.00382349	-0.0213865	0.00476756	0.0957703	0.0958761	0.139515	0.19008	0.0349812	0.0498676	0.0181269	0.0097879	-0.0985155	0.0478169	0.0711339	0.183659	0.074265	0.12217
	1.38	0.0919575	0.0309638	0.102179	0.00976212	0.0731123	0.035701	0.0248772	-0.00146216	-0.0157128	0.0720199	-0.00476382	-0.0274881	0.0994065	0.16955	0.0834958	0.0643215	0.0210089	0.0391143	0.106944	0.0700868	0.050484	0.0774232	0.0876376	-0.0290331	0.0780027	0.0764501	0.0803968	0.031622	0.0549397	0.0947923	0.0680094	0.00134813	-0.0111755	0.0344283	0.136103	0.0748874	0.141507	0.150031	0.00396276	0.0626291	-0.0260413	-0.0248782	-0.0614767	-0.0238135	0.0917475	0.0806684	0.0768928	0.214538
	1.348	0.064475	0.102865	0.180142	-0.00410832	0.020547	-0.0091947	0.0288661	-0.0424837	-0.0532459	-0.0714933	-0.100597	-0.145763	-0.0443556	0.0362259	-0.0125828	0.007807	-0.0206876	0.0292507	0.0949768	0.0892688	0.0333702	0.044252	-0.00630672	-0.0500371	0.0484132	0.0484489	0.0214095	-0.0582799	-0.000592034	0.0579887	0.0705404	-0.0316976	-0.0373326	-0.0454808	0.00729627	-0.0193192	0.0492614	0.112783	-0.00635629	0.0192958	-0.0575019	-0.0704609	-0.113597	-0.115633	-0.0321199	-0.0222258	-0.0317996	0.0689542
	1.316	0.0119067	0.0664584	0.169352	0.0164827	0.050982	0.00925965	0.0325566	-0.0235338	-0.0338462	-0.054096	-0.0923094	-0.140098	-0.0197003	0.0593715	-0.0117718	0.0319334	0.0126615	0.065925	0.112863	0.111988	0.0521505	0.0644855	0.0355692	-0.00481567	0.0335289	-0.00630339	-0.0460111	-0.0760723	-0.0454285	0.0126627	0.0302331	0.00605517	-0.0058445	-0.0239481	0.0196311	-0.0148712	0.0161561	0.0673061	0.0233274	0.00304767	-0.0963459	-0.0862453	-0.100443	-0.124184	-0.0638134	-0.0897057	-0.0692247	0.0819281
	1.284	-0.00531624	0.0450042	0.145463	0.0189838	0.0628485	0.0383516	0.0281729	-0.0208812	-0.0693078	-0.0704908	-0.124511	-0.135175	-0.0129189	0.0410462	-0.0488797	0.0147988	0.0131444	0.0527676	0.0740716	0.061047	0.0147994	0.0295459	0.0248154	-0.0214988	0.0207583	-0.0195714	-0.0390453	-0.0690284	-0.0584111	-0.0072437	0.00128508	0.00528381	-0.0102474	-0.0306163	0.00916872	-0.0383984	-0.016772	0.0527996	0.0012139	0.00454406	-0.0970967	-0.0845766	-0.10174	-0.109048	-0.0291651	-0.0504089	-0.0407834	0.10931
	1.252	0.0731075	0.0866009	0.227145	0.135689	0.181723	0.129417	0.1611	0.141648	0.0951943	0.0556991	-0.0232367	-0.0997149	0.0842695	0.172877	0.101948	0.150779	0.137591	0.194868	0.270179	0.256433	0.194295	0.219792	0.198156	0.103953	0.118148	0.0515708	-0.00430414	0.018546	0.0349001	0.125081	0.132096	0.144605	0.0979426	0.0689143	0.124802	0.0967794	0.180344	0.160852	0.119128	0.051922	-0.0943449	-0.0238492	-0.0470537	-0.0538495	0.0161832	0.0158095	0.0716748	0.209495
	1.22	0.139078	0.030715	0.130944	0.186784	0.289862	0.235876	0.295601	0.343064	0.30043	0.280816	0.146871	0.0111329	0.318069	0.430259	0.301222	0.347255	0.289359	0.307696	0.404197	0.36029	0.337785	0.441687	0.385997	0.180307	0.207404	0.0678035	0.00969479	0.131816	0.195461	0.296671	0.26846	0.272753	0.198831	0.237039	0.376048	0.36273	0.421686	0.160588	0.137798	-0.0495237	-0.13647	0.00151271	0.0496975	0.207558	0.319878	0.262608	0.215678	0.495843
	1.188	0.140445	0.187121	0.247234	0.240951	0.181525	0.132979	0.250878	0.278999	0.180475	0.109297	-0.00607337	-0.114568	0.0807419	0.272123	0.310908	0.382809	0.311436	0.312166	0.393907	0.380386	0.375206	0.353619	0.315138	0.187392	0.295945	0.166992	0.0288583	0.0427534	0.0250833	0.0267161	0.0860538	0.189896	0.112374	0.120533	0.240351	0.338334	0.366589	0.200297	0.136882	-0.0357525	-0.0878513	0.0255039	-0.0185255	0.236565	0.225494	0.312814	0.140234	0.282544
	1.156	0.142065	0.10338	0.211179	0.292447	0.327676	0.269873	0.294836	0.290131	0.213636	0.230181	0.151451	0.0628231	0.14812	0.303449	0.340214	0.381947	0.304068	0.317202	0.408087	0.379394	0.362182	0.323401	0.376746	0.174396	0.243417	0.111255	-0.0437833	0.0453075	0.0627538	0.116564	0.139288	0.250946	0.173973	0.182658	0.265643	0.327602	0.345849	0.131622	0.113308	-0.107175	-0.12059	0.0392901	0.0664377	0.284701	0.21182	0.187402	0.115467	0.364494
	1.124	-0.0250876	-0.00887143	0.0825675	0.146289	0.132819	0.102787	0.111944	0.0962978	-0.0118603	0.0320754	0.00600194	-0.0341362	0.0464631	0.163236	0.222729	0.166628	0.124875	0.129027	0.239221	0.225791	0.216911	0.138091	0.164439	0.0795703	0.153242	0.0469168	-0.0594795	-0.0511253	-0.0462155	-0.059054	0.0134399	0.129462	0.0772657	0.0489725	0.0755273	0.134442	0.159174	0.106998	0.00523799	-0.111277	-0.0907227	-0.00851533	-0.0271028	0.10064	0.051051	0.0650333	0.00596109	0.0923716
	1.092	0.12712	0.140501	0.156962	0.168582	0.0905956	0.0625636	0.117611	0.092765	-0.0178591	-0.0340625	-0.0249766	-0.0526384	-0.0201374	0.0625797	0.15758	0.185236	0.16538	0.1711	0.25197	0.256707	0.248083	0.171576	0.115423	0.0844405	0.176437	0.0959836	-0.0346938	-0.0566497	-0.0575309	-0.0858982	0.00220172	0.100918	0.0678267	0.0163819	0.0244377	0.109217	0.162255	0.138632	0.0221478	-0.105648	-0.0698615	0.00970726	-0.0223331	0.168542	0.0811645	0.132106	0.0108308	0.0574773
	1.06	-0.0245648	0.00872746	0.0803881	0.113438	0.134727	0.113277	0.126195	0.0942765	-0.0315806	-0.0106497	-0.0609681	-0.122435	0.057026	0.175848	0.164775	0.152973	0.109296	0.125561	0.222797	0.210175	0.192082	0.151271	0.172388	0.0716134	0.108255	0.0305305	-0.0564168	-0.0309299	-0.0331434	-0.0494236	0.00413467	0.111076	0.0885713	0.0807597	0.140057	0.142872	0.149981	0.10831	-0.00271098	-0.114602	-0.109082	-0.0720017	-0.0986717	0.0266103	0.0311266	0.0510281	-0.0111862	0.1356
	1.028	0.00940215	0.0182121	0.0434428	0.0159105	0.0444131	0.0184737	0.0183473	-0.0193044	-0.0981759	-0.0218602	-0.070243	-0.0971483	0.0872494	0.142449	0.091562	0.0700748	0.0409994	0.0603344	0.113424	0.104504	0.0877099	0.076939	0.0880033	-0.0204124	0.0391777	0.0250943	-0.0526377	-0.0766537	-0.0851563	-0.0685243	-0.023377	0.0102854	0.0257113	0.0512355	0.130775	0.0858797	0.091682	0.0693877	-0.0288811	-0.0780759	-0.0499023	-0.064787	-0.107553	3.5834e-06	0.0598814	0.0713482	-0.00968205	0.122716
	0.996	0.00750271	0.00285642	0.104653	0.130726	0.188428	0.140141	0.123005	0.139027	0.0936002	0.13335	0.0315152	-0.0785698	0.25618	0.415505	0.322192	0.22714	0.133809	0.156559	0.240854	0.214938	0.191295	0.205054	0.242574	0.0824896	0.120149	0.0377102	-0.0383271	0.0140281	0.0190558	0.0589455	0.0777738	0.151123	0.104325	0.154531	0.293571	0.270241	0.270174	0.111516	0.052048	-0.0625925	-0.111943	-0.0755126	-0.0676349	0.0276477	0.138708	0.0972715	0.0544503	0.279896
	0.964	-0.083506	-0.0733248	0.00966361	0.0510325	0.0908155	0.063429	0.0400289	0.0184383	-0.0493649	0.026819	-0.0284895	-0.0826895	0.169945	0.276322	0.21828	0.113123	0.0637712	0.0718342	0.154512	0.125738	0.116568	0.111339	0.122823	0.0139945	0.0528011	-0.0212281	-0.0895611	-0.0717124	-0.0652555	-0.048232	7.11954e-06	0.0708406	0.0578707	0.0945006	0.18601	0.157814	0.142795	0.0858126	-0.0230767	-0.0682652	-0.0768967	-0.0599579	-0.0725239	-0.0300844	0.0475023	0.0255585	0.0182638	0.122968
	0.932	0.0351187	0.0766399	0.0930493	0.103987	0.086227	0.0425119	0.0934177	0.0889694	0.0218487	0.0262618	-0.0737376	-0.0882514	0.0531937	0.214171	0.220141	0.231623	0.16572	0.169591	0.205786	0.182566	0.177315	0.153927	0.148097	0.051039	0.102962	0.000184278	-0.0769695	-0.0264172	-0.0630384	-0.0623282	-0.0709729	0.0329651	-0.0282874	0.0403457	0.170722	0.223692	0.177488	0.0864365	0.017487	-0.0792668	-0.113597	-0.0645626	-0.0919939	0.0851146	0.159227	0.211185	0.094593	0.155298
	0.9	0.00825225	0.0192288	0.0692585	0.0854499	0.177016	0.11268	0.161546	0.100644	0.0137697	-0.0112898	-0.109627	-0.159525	-0.0376069	0.0948808	0.117328	0.158852	0.143352	0.160519	0.229407	0.193727	0.174501	0.121326	0.122355	0.0614591	0.0894608	-0.0292623	-0.129066	-0.0438987	-0.0490018	-0.0230418	-0.030776	0.058001	-0.00267678	-0.0158201	0.0572561	0.093005	0.125816	0.0606311	0.0199834	-0.0995724	-0.144114	-0.0891358	-0.0840117	0.0314085	0.0853754	0.101485	0.0319845	0.163256
	0.868	-0.0310821	0.00924293	0.112698	0.0904484	0.195818	0.13144	0.147186	0.0872832	0.0141936	-8.83569e-05	-0.106967	-0.177178	-0.0292004	0.119102	0.105222	0.129913	0.078696	0.128118	0.193037	0.179464	0.123353	0.0743202	0.128384	0.0471072	0.0495171	-0.0521073	-0.126071	-0.03803	-0.0374193	0.00306963	-0.0279549	0.0605429	0.0102474	-0.00198998	0.0669339	0.0695241	0.0984929	0.0450058	0.0377048	-0.0531623	-0.156167	-0.103192	-0.100195	-0.0608837	0.0135127	0.00958	0.00961025	0.164694
	0.836	-0.011053	0.011575	0.0478388	0.0716324	0.0923597	0.0414867	0.116287	0.122248	0.0335933	0.0343708	-0.0691533	-0.135121	-0.00442178	0.150669	0.163991	0.18997	0.130647	0.13695	0.218789	0.201248	0.189734	0.146407	0.153087	0.0697717	0.0976682	-0.0145652	-0.13815	-0.0405278	-0.048545	-0.0419025	-0.0521666	0.0462675	-0.0287437	-0.0145179	0.106248	0.163028	0.150266	0.0730685	0.0595749	-0.0534751	-0.110793	-0.0722068	-0.0651843	0.0536524	0.109545	0.123755	0.0315304	0.161637
	0.804	0.0396744	0.0359408	0.0207808	0.0367135	0.0256692	-0.0136779	0.0627634	0.0800677	-0.00143022	0.0106822	-0.0535926	-0.110523	0.0572274	0.14982	0.12443	0.147659	0.0963793	0.0975529	0.160917	0.152687	0.145998	0.146058	0.112515	0.0413056	0.0630686	-0.0248432	-0.125806	-0.0612555	-0.0601714	-0.0660647	-0.053546	0.022443	-0.0249549	-0.0153843	0.104923	0.13949	0.127007	0.0919462	0.0483432	-0.0423893	-0.0746389	-0.0711989	-0.06622	0.0611435	0.135993	0.137002	0.0396437	0.14311
	0.772	0.0360126	0.0941321	0.0750975	0.0349455	-0.0135881	-0.0460736	0.0781888	0.0985695	0.0249211	-0.0370161	-0.0895144	-0.175994	0.0134503	0.147098	0.15178	0.172444	0.108303	0.117819	0.186964	0.205218	0.188266	0.175403	0.134624	0.056036	0.0874025	0.0178949	-0.145502	-0.126628	-0.117156	-0.0865047	-0.0296457	0.0437203	-0.015457	-0.0216745	0.0964816	0.162327	0.146856	0.091774	0.0764162	-0.0785296	-0.0962615	-0.0512865	-0.0664254	0.0844929	0.0707632	0.0989227	-0.0573671	0.0819281
	0.74	0.0785663	0.138832	0.129391	0.0580941	0.0640134	0.0336191	0.185267	0.157765	0.0808903	-0.0594678	-0.0860748	-0.173035	-0.00322837	0.1158	0.149216	0.19146	0.147275	0.163045	0.237889	0.262489	0.239781	0.218389	0.149456	0.0850603	0.124306	0.0668532	-0.104233	-0.0854647	-0.0395433	0.0260208	0.07394	0.104775	0.0365988	0.0188602	0.10663	0.172891	0.170446	0.0857588	0.100133	-0.113973	-0.120599	-0.0532813	-0.0708088	0.0977013	0.0769842	0.104562	-0.0600129	0.118817
	0.708	0.0563928	0.129817	0.106333	0.0235955	-0.0253465	-0.0418396	0.120194	0.0725699	-0.0057387	-0.154937	-0.115128	-0.202492	-0.0412125	0.0298981	0.081627	0.166565	0.136692	0.152544	0.197136	0.23232	0.209442	0.197064	0.0520921	0.0695516	0.085863	0.0712668	-0.0852405	-0.106682	-0.0801565	-0.0834919	0.00767842	0.0394761	0.0287853	-0.0213753	0.0158374	0.0827566	0.0645926	0.130298	0.084513	-0.0843743	-0.0639446	-0.0228817	-0.0820526	0.0776128	0.0219381	0.0618857	-0.114783	0.0100084
a) The physical position of each RFLP marker was retreived from RAP-DB (http://rapdb.dna.affrc.go.jp/).
[truncated: 55 more columns]
