# Supplementary material for: Correlation exploration of metabolic and genomic diversity in rice
Source: BMC Genomics. 2009 Dec 1;10:568. doi: 10.1186/1471-2164-10-568 (PMC3087559; doi:10.1186/1471-2164-10-568)
Supplement: Additional file 6 — Table S4. The data of the annotated metabolites. [file 1471-2164-10-568-S6.XLS]

## Sheet: Sheet1
Supplementary Table S4. Annotated metabolite data.
Peak bin (ppm)	1H-NMR peak (ppm)	Compound name and identifier in KEGG
4.292
	4.292	Acetyl-CoA:C00024(osa) NADP+:C00006(osa) NADPH:C00005(osa) ATP:C00002(osa)
	4.273	CTP:C00063(osa)
	4.268	UMP:C00105(osa)
	4.261	Cinnamyl alcohol:C02394
4.26
	4.237	CDP:C00112(osa) D-Ribose 5-phosphate:C00117(osa) CDP-choline:C00307(osa)
	4.233	NADH:C00004(osa) ATP:C00002(osa) UDP-glucose:C00029(osa) Palmitoyl-CoA:C00154(osa) NAD+:C00003(osa) NAD+:C00003(osa) ADP:C00008(osa) Succinyl-CoA:C00091(osa) CDP-choline:C00307(osa)
	4.229	Sucrose:C00089(osa) Raffinose:C00492(osa)
4.228
	4.226	3-(4-Hydroxyphenyl)lactate:C03672(osa)
	4.218	CDP:C00112(osa) CMP:C00055(osa)
4.196
	4.189	CDP-choline:C00307(osa) NADP+:C00006(osa) dATP:C00131(osa) dATP:C00131(osa) UDP-glucose:C00029(osa) ATP:C00002(osa) NAD+:C00003(osa) Thiamin diphosphate:C00068(osa)
	4.177	Choline phosphate:C00588(osa) 5-Oxoproline:C01879(osa)
	4.173	Gibberellin A3:C01699(osa) Cytidine:C00475(osa) D-Xylulose:C00310(osa)
4.164
	4.153	Gibberellin A3:C01699(osa)
	4.146	NADPH:C00005(osa) Quinate:C00296(osa) NADH:C00004(osa)
	4.138	Cytidine:C00475(osa) Uridine:C00299(osa)
4.132
	4.12	beta-D-Fructose 6-phosphate:C05345(osa) 2-Phospho-D-glycerate:C00631(osa) Glycerol 2-phosphate:C02979 D-Glucono-1,5-lactone:C00198(osa)
	4.111	beta-D-Fructose 6-phosphate:C05345(osa) NADH:C00004(osa)
4.1
	4.081	D-Galactose:C00124(osa)
	4.068	Choline:C00114(osa) N-Acetyl-L-glutamate:C00624(osa)
4.067
	4.065	CMP:C00055(osa) Tropinone:C00783(osa) D-Erythrose 4-phosphate:C00279(osa)
	4.061	3alpha,7alpha,12alpha-Trihydroxy-5beta-cholanate:C00695(osa)
	4.059	beta-D-Fructose 1,6-bisphosphate:C05378(osa) beta-D-Fructose 1,6-bisphosphate:C05378(osa) D-Xylulose:C00310(osa)
	4.057	Raffinose:C00492(osa) Sucrose:C00089(osa)
	4.052	myo-Inositol:C00137(osa) D-Glucuronate:C00191(osa) D-Xylulose:C00310(osa)
4.035
	4.032	UMP:C00105(osa) IMP:C00130(osa) GMP:C00144(osa) AMP:C00020(osa) D-Erythrose 4-phosphate:C00279(osa)
	4.024	3-Phospho-D-glycerate:C00197(osa) Quinate:C00296(osa)
	4.011	L-Asparagine:C00152(osa)
	4.01	L-Histidine:C00135(osa)
4.003
	4	Raffinose:C00492(osa) Melibiose:C05402(osa) D-Galactose:C00124(osa) L-Arabinose:C00259(osa) Ascorbate:C00072(osa)
	3.998	Pantothenate:C00864(osa)
	3.996	L-Phenylalanine:C00079(osa) L-Cysteine:C00097(osa)
	3.979	Ethanolamine phosphate:C00346(osa) L-Serine:C00065(osa)
	3.975	D-Ribose:C00121(osa)
3.972
	3.941	Tropinone:C00783(osa) D-Ribose:C00121(osa) alpha-D-Glucose 6-phosphate:C00668(osa)
3.94
	3.939	L-Arabinose:C00259(osa) D-Galactono-1,4-lactone:C03383(osa) D-Galactose:C00124(osa)
	3.937	Glycolate:C00160(osa) Cytidine:C00475(osa) Cellobiose:C00185(osa)
	3.92	L-Tyrosine:C00082(osa) Vanillate:C06672 Ferulate:C01494(osa)
	3.916	D-Mannose:C00159(osa) L-Rhamnose:C00507(osa) Raffinose:C00492(osa)
3.908
	3.902	D-Tagatose:C00795(osa) D-Galacturonate:C00333(osa) D-Mannose:C00159(osa) Maltose:C00208(osa) Melibiose:C05402(osa) D-Ribose:C00121(osa) Raffinose:C00492(osa) D-Arabitol:C01904(osa) L-Aspartate:C00049(osa)
	3.895	Raffinose:C00492(osa) Sucrose:C00089(osa)
3.876
	3.863	sn-Glycerol 3-phosphate:C00093(osa) alpha-D-Glucose 6-phosphate:C00668(osa) N-Acetyl-D-glucosamine:C00140(osa) D-Tagatose:C00795(osa) Maltodextrin:C01935(osa) L-Iditol:C01507
	3.848	L-Serine:C00065(osa) Diethanolamine:C06772(osa) Sinapoyl aldehyde:C05610(osa) Sinapate:C00482(osa)
	3.847	Sucrose:C00089(osa) alpha,alpha-Trehalose:C01083(osa) Chlorogenate:C00852(osa)
	3.845	L-Rhamnose:C00507(osa) O-Acetylcarnitine:C02571(osa) Propane-1,2-diol:C00583(osa) Melibiose:C05402(osa) Raffinose:C00492(osa)
3.844
	3.841	Maltose:C00208(osa) alpha,alpha-Trehalose:C01083(osa) D-Glucose:C00031(osa) N-Acetyl-D-glucosamine:C00140(osa) UDP-glucose:C00029(osa) D-Glucose 1-phosphate:C00103(osa) Maltodextrin:C01935(osa) Deoxyuridine:C00526(osa) D-Mannose:C00159(osa) Thiamin:C00378(osa)
	3.838	Ethanolamine:C00189(osa)
	3.827	sn-Glycerol 3-phosphate:C00093(osa) D-Ribose 5-phosphate:C00117(osa) (2R)-2-Hydroxy-3-(phosphonooxy)-propanal:C00118(osa)
	3.826	D-Sorbitol:C00794(osa) D-Ribose:C00121(osa) D-Arabitol:C01904(osa)
	3.824	Cellobiose:C00185(osa) Maltodextrin:C01935(osa) Sucrose:C00089(osa) N-Acetyl-D-glucosamine:C00140(osa) L-Allothreonine:C05519(osa) D-Glucose:C00031(osa) Maltose:C00208(osa) UDP-glucose:C00029(osa) alpha,alpha-Trehalose:C01083(osa)
	3.821	D-Glucono-1,5-lactone:C00198(osa) Raffinose:C00492(osa) D-Ribose:C00121(osa) D-Arabitol:C01904(osa) D-Sorbitol:C00794(osa) Sucrose:C00089(osa) Ribitol:C00474(osa)
	3.818	O-Succinyl-L-homoserine:C01118(osa)
3.812
	3.8	Guanidinoacetate:C00581(osa)
	3.784	L-Alanine:C00041(osa)
	3.782	D-Glucose 1-phosphate:C00103(osa) UDP-glucose:C00029(osa) L-Ornithine:C00077(osa) Procollagen 5-hydroxy-L-lysine:C01211(osa) Glutathione disulfide:C00127(osa) Glutathione:C00051(osa) L-Glutamine:C00064(osa) L-Arginine:C00062(osa) S-Adenosyl-L-homocysteine:C00021(osa)
3.78
	3.78	6-Deoxy-L-galactose:C01019(osa) 6-Deoxy-D-galactose:C01018 D-Sorbitol:C00794(osa) N-Acetyl-D-glucosamine:C00140(osa) D-Glucono-1,5-lactone:C00198(osa)
	3.777	Glutathione disulfide:C00127(osa) Glutathione:C00051(osa)
	3.767	D-Glucono-1,5-lactone:C00198(osa) beta-Alanyl-N(pi)-methyl-L-histidine:C01262(osa) beta-Alanyl-N(pi)-methyl-L-histidine:C01262(osa) beta-Alanyl-N(pi)-methyl-L-histidine:C01262(osa) beta-Alanyl-N(pi)-methyl-L-histidine:C01262(osa) Raffinose:C00492(osa) Sucrose:C00089(osa) UDP-glucose:C00029(osa) Glycerol:C00116(osa)
	3.764	L-Lysine:C00047(osa) Procollagen 5-hydroxy-L-lysine:C01211(osa) L-Glutamate:C00025(osa) L-Citrulline:C00327(osa) L-Arginine:C00062(osa) L-Glutamine:C00064(osa)
3.748
3.716
	3.716	D-Galactose:C00124(osa)
	3.708	Galactitol:C01697(osa) D-Galactono-1,4-lactone:C03383(osa) D-Tagatose:C00795(osa)
	3.69	Raffinose:C00492(osa) CDP-choline:C00307(osa) L-Arabinose:C00259(osa)
3.684
	3.684	S-Adenosyl-L-methionine:C00019(osa)
	3.677	Maltodextrin:C01935(osa)
	3.671	D-Xylulose:C00310(osa) sn-Glycerol 3-phosphate:C00093(osa) 2-Phospho-D-glycerate:C00631(osa) Glycerol 2-phosphate:C02979 Ethylene glycol:C01380(osa) D-Glucono-1,5-lactone:C00198(osa) Ribitol:C00474(osa) Threonate:C01620(osa)
	3.663	Galactitol:C01697(osa)
3.652
	3.646	D-Erythrose 4-phosphate:C00279(osa) D-Sorbitol:C00794(osa) Maltodextrin:C01935(osa) alpha,alpha-Trehalose:C01083(osa)
	3.626	myo-Inositol:C00137(osa) D-Galactose:C00124(osa) L-Arabinose:C00259(osa) D-Xylose:C00181(osa) L-Rhamnose:C00507(osa)
3.62
	3.594	L-Valine:C00183(osa) L-Threonine:C00188(osa)
	3.593	sn-Glycerol 3-phosphate:C00093(osa) Threonate:C01620(osa)
3.588
	3.563	Glycerone phosphate:C00111(osa)
	3.561	Glycine:C00037(osa)
3.556
	3.549	Raffinose:C00492(osa)
	3.539	2-Hydroxyphenylacetate:C05852(osa)
	3.534	Quinate:C00296(osa) S-Sulfo-L-cysteine:C05824(osa)
3.524
3.492
	3.482	Melibiose:C05402(osa) D-Glucose:C00031(osa) Cellobiose:C00185(osa) D-Glucuronate:C00191(osa) alpha-D-Glucose 6-phosphate:C00668(osa) N-Acetyl-D-glucosamine:C00140(osa) CoA:C00010(osa) cis-Aconitate:C00417(osa)
	3.476	UDP-glucose:C00029(osa) Sucrose:C00089(osa) Melibiose:C05402(osa)
	3.474	D-Glucose 1-phosphate:C00103(osa) D-Galactose:C00124(osa) D-Glucuronate:C00191(osa) L-Arabinose:C00259(osa) D-Galacturonate:C00333(osa) 3alpha,7alpha,12alpha-Trihydroxy-5beta-cholanate:C00695(osa)
3.46
	3.451	Homogentisate:C00544(osa)
3.428
	3.423	L-Proline:C00148(osa)
	3.41	Cellobiose:C00185(osa) D-Glucose:C00031(osa) Maltose:C00208(osa) D-Glucose 1-phosphate:C00103(osa) Carnitine:C00487(osa) alpha,alpha-Trehalose:C01083(osa)
3.396
	3.369	Hypotaurine:C00519(osa)
3.364
3.332
	3.319	2-Methylpropanoyl-CoA:C00630(osa) Propanoyl-CoA:C00100(osa) Succinyl-CoA:C00091(osa) (S)-3-Hydroxy-3-methylglutaryl-CoA:C00356(osa) 3-Methylcrotonyl-CoA:C03069(osa) Crotonoyl-CoA:C00877(osa) Palmitoyl-CoA:C00154(osa) Glutathione disulfide:C00127(osa) 1H-Imidazole-4-ethanamine:C00388(osa) Acetoacetyl-CoA:C00332(osa)
	3.318	Cellobiose:C00185(osa)
3.3
	3.286	L-Phenylalanine:C00079(osa)
3.268
	3.249	L-Phenylalanine:C00079(osa) Carnosine:C00386(osa) alpha-D-Glucose 6-phosphate:C00668(osa) D-Glucose:C00031(osa) Maltose:C00208(osa) Melibiose:C05402(osa) myo-Inositol:C00137(osa) D-Glucuronate:C00191(osa) Cellobiose:C00185(osa)
3.235
	3.232	CDP-choline:C00307(osa) Betaine aldehyde:C00576(osa) Carnitine:C00487(osa) Choline phosphate:C00588(osa)
	3.228	L-Arginine:C00062(osa) Ethanolamine phosphate:C00346(osa) Tyramine:C00483(osa)
3.204
	3.204	Choline phosphate:C00588(osa) Choline:C00114(osa) CDP-choline:C00307(osa) Carnitine:C00487(osa) O-Acetylcarnitine:C02571(osa)
	3.203	Thiamin monophosphate:C01081(osa)
	3.202	beta-Alanyl-N(pi)-methyl-L-histidine:C01262(osa) L-Tyrosine:C00082(osa) Carnosine:C00386(osa)
3.172
	3.146	Procollagen 5-hydroxy-L-lysine:C01211(osa) S-Adenosyl-L-methionine:C00019(osa)
	3.142	Ethanolamine:C00189(osa)
3.14
	3.116	L-Phenylalanine:C00079(osa) S-Adenosyl-L-methionine:C00019(osa) 1,3-Diaminopropane:C00986(osa)
3.108
	3.101	S-Adenosyl-L-methionine:C00019(osa)
3.076
	3.066	L-Tyrosine:C00082(osa)
	3.052	L-Ornithine:C00077(osa) Spermidine:C00315(osa) Acetoacetyl-CoA:C00332(osa)
3.044
3.012
	3.01	3-(4-Hydroxyphenyl)lactate:C03672(osa) 4-Aminobutanoate:C00334(osa) L-Lysine:C00047(osa) 6-Aminohexanoate:C02378(osa) Putrescine:C00134(osa)
	3.009	2-Oxoglutarate:C00026(osa) S-Adenosyl-L-methionine:C00019(osa)
2.98
	2.955	L-Asparagine:C00152(osa)
	2.876	L-Asparagine:C00152(osa)
	2.816	L-Aspartate:C00049(osa)
2.788
	2.761	Shikimate:C00493(osa) 2-Oxobutanoate:C00109(osa)
2.756
2.724
2.692
	2.689	L-Aspartate:C00049(osa)
	2.686	(S)-Malate:C00149(osa) (R)-Malate:C00497(osa)
2.66
	2.652	5,6-Dihydrouracil:C00429(osa) L-Methionine:C00073(osa)
2.628
	2.6	Methylamine:C00218(osa)
2.596
2.564
	2.549	Glutathione:C00051(osa) Glutathione disulfide:C00127(osa)
2.532
2.5
2.468
	2.454	L-Glutamine:C00064(osa) 2-Oxoglutarate:C00026(osa)
2.436
	2.413	Succinate:C00042(osa) Succinyl-CoA:C00091(osa)
2.404
	2.395	Tropinone:C00783(osa)
	2.378	(S)-Malate:C00149(osa) (R)-Malate:C00497(osa)
	2.377	Pyruvate:C00022(osa)
	2.373	3-Oxoadipate:C00846(osa)
2.372
	2.355	L-Glutamate:C00025(osa)
2.34
2.308
	2.303	4-Aminobutanoate:C00334(osa) Folate:C00504(osa) Lipoamide:C00248
	2.287	O-Succinyl-L-homoserine:C01118(osa) L-Valine:C00183(osa)
2.276
2.244
2.212
	2.196	Shikimate:C00493(osa)
2.18
	2.178	6-Carboxyhexanoate:C02656(osa) Adipate:C06104(osa) trans-4-Hydroxy-L-proline:C01157(osa) Glutarate:C00489(osa) 6-Aminohexanoate:C02378(osa)
	2.151	Glutathione disulfide:C00127(osa) Glutathione:C00051(osa) L-Glutamine:C00064(osa)
2.148
	2.14	S-Adenosyl-L-methionine:C00019(osa)
	2.131	L-Glutamate:C00025(osa)
2.116
	2.102	N-Formyl-L-methionine:C03145(osa) L-Methionine:C00073(osa)
2.084
	2.071	Quinate:C00296(osa)
	2.067	L-Glutamate:C00025(osa) Procollagen 5-hydroxy-L-lysine:C01211(osa) Gibberellin A4:C11864(osa)
	2.062	N-Acetyl-D-glucosamine:C00140(osa)
	2.059	S-Adenosyl-L-homocysteine:C00021(osa)
	2.056	Quinate:C00296(osa)
2.052
	2.023	N-Acetyl-L-glutamate:C00624(osa) N-Acetyl-D-glucosamine:C00140(osa) N-Acetyl-L-aspartate:C01042(osa)
2.02
1.988
	1.973	Gibberellin A3:C01699(osa) Quinate:C00296(osa)
1.956
	1.932	L-Ornithine:C00077(osa) 3alpha,7alpha,12alpha-Trihydroxy-5beta-cholanate:C00695(osa) L-Arginine:C00062(osa)
1.924
	1.921	2-Methylmaleate:C02226(osa)
	1.915	L-Lysine:C00047(osa)
	1.908	4-Aminobutanoate:C00334(osa) Acetate:C00033(osa)
1.892
	1.882	Quinate:C00296(osa)
1.859
	1.851	L-2-Aminoadipate:C00956(osa)
	1.832	S-Adenosyl-L-methionine:C00019(osa) L-Ornithine:C00077(osa)
1.827
	1.78	Spermidine:C00315(osa) Putrescine:C00134(osa)
	1.697	L-Lysine:C00047(osa) 6-Aminohexanoate:C02378(osa)
1.668
1.636
	1.636	Lipoamide:C00248
1.604
1.572
	1.554	D-Alanyl-D-alanine:C00993(osa)
	1.547	Adipate:C06104(osa) 6-Carboxyhexanoate:C02656(osa)
1.54
1.508
	1.484	L-Alanine:C00041(osa)
1.476
	1.449	L-Lysine:C00047(osa)
1.444
1.412
1.38
1.347
	1.336	(S)-Lactate:C00186(osa)
	1.335	L-Threonine:C00188(osa)
	1.317	6-Carboxyhexanoate:C02656(osa)
1.316
1.284
1.252
1.22
1.188
1.156
1.124
1.092
1.06
	1.049	L-Valine:C00183(osa)
1.028
0.996
	0.995	L-Valine:C00183(osa) 3alpha,7alpha,12alpha-Trihydroxy-5beta-cholanate:C00695(osa)
0.964
	0.962	L-Leucine:C00123(osa)
	0.935	L-Leucine:C00123(osa) Pantothenate:C00864(osa)
	0.934	L-Leucine:C00123(osa) 3alpha,7alpha,12alpha-Trihydroxy-5beta-cholanate:C00695(osa)
0.932
0.9
	0.876	3-Methylcrotonyl-CoA:C03069(osa) 2-Methylpropanoyl-CoA:C00630(osa) Propanoyl-CoA:C00100(osa) Acetoacetyl-CoA:C00332(osa) Acetyl-CoA:C00024(osa) Crotonoyl-CoA:C00877(osa) Succinyl-CoA:C00091(osa) Palmitoyl-CoA:C00154(osa) (S)-3-Hydroxy-3-methylglutaryl-CoA:C00356(osa) CoA:C00010(osa)
0.868
0.836
0.804
0.772
0.74
0.708
